# Supplementary material for: Fluctuating Environments Maintain Genetic Diversity through Neutral Fitness Effects and Balancing Selection
Source: Mol Biol Evol. 2021 Jun 16;38(10):4362–75. doi: 10.1093/molbev/msab173 (PMC8476146; doi:10.1093/molbev/msab173)
Supplement: msab173_Supplementary_Data [file msab173_supplementary_data.zip]

Archive with 3 entries (3 files):
- Abdul-Rahman et al Supplementary Figures and Tables.pdf
- Supplemental table 1.txt
- Supplementary_Methods.pdf
