# Supplementary material for: Fluctuating Environments Maintain Genetic Diversity through Neutral Fitness Effects and Balancing Selection
Source: Mol Biol Evol. 2021 Jun 16;38(10):4362–75. doi: 10.1093/molbev/msab173 (PMC8476146; doi:10.1093/molbev/msab173)
Supplement: msab173_Supplementary_Data [file msab173_supplementary_data.zip › Supplemental table 1.txt]

Clim_1_0	Clim_2_0	Clim_3_0	Nlim_1_0	Nlim_3_0	PulseAS_1_0	PulseAS_2_0	PulseAS_3_0	PulseGln_1_0	PulseGln_2_0	PulseGln_3_0	Switch_1_0	Switch_2_0	Switch_3_0	Clim_1_24	Clim_2_24	Clim_3_24	Nlim_1_24	Nlim_2_24	Nlim_3_24	PulseAS_1_24	PulseAS_2_24	PulseAS_3_24	PulseGln_1_24	PulseGln_2_24	PulseGln_3_24	Switch_1_24	Switch_2_24	Clim_1_48	Clim_2_48	Nlim_1_48	Nlim_2_48	Nlim_3_48	PulseAS_1_48	PulseAS_2_48	PulseAS_3_48	PulseGln_1_48	PulseGln_2_48	PulseGln_3_48	Switch_1_48	Switch_2_48	Switch_3_48	Clim_1_72	Clim_2_72	Clim_3_72	Nlim_1_72	Nlim_2_72	PulseAS_1_72	PulseAS_2_72	PulseAS_3_72
1	0.9417148660998639	0.9600409182126323	0.4940326755887514	0.46394022031947	0.3552130907799157	0.3660778581407025	0.3762695828211817	0.33995945458335597	0.34838408138161747	0.37121494470491095	0.49035849594657066	0.5084044433658974	0.5612737800963457	0.9565814351423839	NA	0.9676871638183584	0.42106424110045537	0.49867109944802407	0.5144408635943379	0.19500303223256424	NA	0.23667566369998477	NA	0.23531218561982534	0.2793353110677575	NA	NA	0.7711607352386685	0.8098264265088762	0.4157973155697782	0.40859171542590156	NA	0.12110166698215472	0.14013584948741853	0.15468853181474201	0.13149481093974977	0.1484468145835861	0.22081765588673138	0.34259207314764795	0.3975339930362501	NA	0.553961293126292	0.6545638960140325	0.813487244350268	0.3072941083082899	0.2803901377402799	NA	0.09959919192792807	0.11136565403243458
0.9417148660998639	1	0.9227806743844016	0.49875496265024327	0.47552111353305626	0.37580409960125744	0.389685223811124	0.40693461751680815	0.36038795910555277	0.3678624297408643	0.4044500965060905	0.5032415446470785	0.5176567835512886	0.5719823266223962	0.8824918156661546	NA	0.9061938228046672	0.4354379388902982	0.5149771756242678	0.5145623695849545	0.20540898735167717	NA	0.2732979392542111	NA	0.24567712960558571	0.3072300327742698	NA	NA	0.6973159351904504	0.8778403332325189	0.4327373346665928	0.411995789453779	NA	0.1368951481707641	0.17091387062323815	0.19365620905489736	0.16257109210849002	0.16242814141349574	0.2512461671049301	0.3508508340186013	0.415095398364817	NA	0.48427143367804604	0.7106209464596565	0.7380953758654156	0.3256809570011354	0.2947648183605531	NA	0.13287784851428391	0.15021359450792646
0.9600409182126323	0.9227806743844016	1	0.5937802247982252	0.5736672419392556	0.46744778546615956	0.4730567654026858	0.4872016953858457	0.4343169761194612	0.45539050906832157	0.46854387575952045	0.6114385820419284	0.6240646299651806	0.6474693073319011	0.8632926375326222	NA	0.9412720141292299	0.497663490836268	0.6062155899453351	0.6280697852634117	0.30381504966979783	NA	0.3486580374750547	NA	0.34681122301088846	0.37963210403823316	NA	NA	0.6405415953729285	0.7638481114356778	0.5341100778398751	0.5140267410484963	NA	0.23245649115256073	0.2481662639305722	0.2668786337839425	0.2437059074263817	0.2533248604004778	0.3251465964008993	0.4590444352843893	0.5182649966286774	NA	0.41126847219196777	0.5991687516042922	0.7103677462911796	0.42213889994737486	0.39216381793321986	NA	0.20662890742113504	0.2195924360587282
0.4940326755887514	0.49875496265024327	0.5937802247982252	1	0.9360375246294912	0.7463089183909046	0.7444103244906043	0.7475096089085154	0.6546138265304965	0.735362487716973	0.7120379857283896	0.9448129377610125	0.9403235841230655	0.9648342704877165	0.3803558828140107	NA	0.38849165268809377	0.7354329173508464	0.9155143412525345	0.9170473373437793	0.6459903763306044	NA	0.6970139823311955	NA	0.6852188439046752	0.6391977717276571	NA	NA	0.32430103788840214	0.39902277669345987	0.8798770943398826	0.8836730001644654	NA	0.6244007936209536	0.615437303470741	0.6451649483694272	0.6379969484644882	0.6314955826872446	0.6155444844796808	0.8496209044209867	0.882132257684624	NA	0.264556358186209	0.3326838643069758	0.33464801269798955	0.8213987527487379	0.8222148184796193	NA	0.5857851339140503	0.6121063892163824
0.46394022031947	0.47552111353305626	0.5736672419392556	0.9360375246294912	1	0.7490531659448945	0.7355046617485339	0.7362091803289245	0.641100493821163	0.7483100288899386	0.7624844459420007	0.9572025415173954	0.9379112587777989	0.9357768461351395	0.33783654847824884	NA	0.36482458817622754	0.8289108750183866	0.9482944161367713	0.93494360896588	0.6114838515205908	NA	0.6774403746525893	NA	0.6387011165761224	0.6260552096135072	NA	NA	0.258506710810694	0.3797576446442462	0.9093215222343459	0.8418513880541336	NA	0.5680769007577137	0.5765790141024187	0.6111048839708905	0.586873925295125	0.5413148356674161	0.5718163038680553	0.8936423279681053	0.8906064129364268	NA	0.18678795831754916	0.3125604071014342	0.2758801819997977	0.8388593550669284	0.7675096534990782	NA	0.5421677431516362	0.5692555482945912
0.3552130907799157	0.37580409960125744	0.46744778546615956	0.7463089183909046	0.7490531659448945	1	0.983790848132817	0.9881938517555865	0.8717125804079068	0.9782968490767224	0.9284394711186241	0.7694453153555137	0.7639943224867843	0.7568483978625572	0.23222108914954678	NA	0.2738843137647039	0.639210562851895	0.777834708464999	0.7886466921934564	0.8860689728116743	NA	0.9527606748633904	NA	0.9251330836600502	0.8771443605805569	NA	NA	0.1490490103588527	0.2909042230602745	0.8050506514817256	0.8004197403589465	NA	0.8617225850900759	0.8762460201833979	0.9041506450184579	0.8822277260264765	0.8264414271410635	0.8454299045663842	0.786875527012805	0.8226024470655274	NA	0.08474524326086887	0.22995329480893542	0.16991037039691215	0.7682299041297865	0.7605259217797751	NA	0.8403195869488336	0.8609065271329864
0.3660778581407025	0.389685223811124	0.4730567654026858	0.7444103244906043	0.7355046617485339	0.983790848132817	1	0.9883522185438828	0.882172710118207	0.970179374718848	0.906910259189598	0.7608936490316827	0.7640268967437575	0.7525000704090148	0.2407559917119826	NA	0.27860148842720217	0.614634867393372	0.7762214978920894	0.7890844733273489	0.8951060640304521	NA	0.962594044416169	NA	0.9340495150867768	0.8719567029101314	NA	NA	0.15251368771383525	0.30777518356048233	0.7877696134708484	0.7967808395968893	NA	0.8596524707725999	0.8821851960720221	0.9056185994149941	0.876496384652746	0.821375054513151	0.8441790119449227	0.7586086766465847	0.8098690639448701	NA	0.08679261569024575	0.2455179648358267	0.17307794804666965	0.7535198003553242	0.7450208267958227	NA	0.8359646618258795	0.8606350227482396
0.3762695828211817	0.40693461751680815	0.4872016953858457	0.7475096089085154	0.7362091803289245	0.9881938517555865	0.9883522185438828	1	0.8783732475751023	0.9666101911293051	0.9104621427469233	0.7616973560348959	0.7623791337399383	0.7548723838977647	0.2502001678048481	NA	0.29202194042802426	0.6173911759125789	0.7750986378476454	0.7868062324461816	0.8839638535555713	NA	0.9587486990207036	NA	0.9250114510697476	0.87579817871447	NA	NA	0.16162981315863803	0.32182757595784456	0.7891637721011471	0.790330371973384	NA	0.8574466303737216	0.8770675352826119	0.908260134331797	0.8790442663157293	0.8212042386278513	0.8471071728671867	0.7580725450727512	0.806172136903278	NA	0.09220795342750597	0.25721347597602784	0.1829959575279918	0.7539745471707038	0.7468201182371912	NA	0.8393166228856391	0.8636975242379614
0.33995945458335597	0.36038795910555277	0.4343169761194612	0.6546138265304965	0.641100493821163	0.8717125804079068	0.882172710118207	0.8783732475751023	1	0.8591917552086428	0.7946773155637898	0.672578665767847	0.680095622796435	0.6656780608903892	0.22571647263280264	NA	0.2605614389521396	0.5352312046978523	0.6825127416750062	0.693533839758491	0.8016596229216266	NA	0.8570218812373226	NA	0.8369155144099613	0.7749546904725179	NA	NA	0.1421811829507349	0.2851104271626676	0.692999249571496	0.7121182265024797	NA	0.764030270442981	0.7937541791225355	0.8070847934691416	0.7803284572234147	0.7342520686490975	0.7539336448496059	0.6646445031313758	0.7161115592906271	NA	0.08051375082805627	0.22732121635930647	0.16036900220656905	0.6606298084159676	0.6579638180638024	NA	0.746591746915802	0.7657786168107248
0.34838408138161747	0.3678624297408643	0.45539050906832157	0.735362487716973	0.7483100288899386	0.9782968490767224	0.970179374718848	0.9666101911293051	0.8591917552086428	1	0.9426937932889924	0.7605638928527574	0.75300754518135	0.7469151763105468	0.22739093964825569	NA	0.2653094198258936	0.6584519670806528	0.7748967296624298	0.7860983515716773	0.8681529270125522	NA	0.9370879752350333	NA	0.9130746651208972	0.8693633318451042	NA	NA	0.14455880621994283	0.29018690209215464	0.8096575118725047	0.7967139978217829	NA	0.8381790180251117	0.8592127008703092	0.8831570084490248	0.8633908727736459	0.8092774058800333	0.8338728697256822	0.7933666727850419	0.8240417982578372	NA	0.08204105634176653	0.23211594464039942	0.16440277592323257	0.7715943780173408	0.754407641103843	NA	0.817698897650342	0.840282084259822
0.37121494470491095	0.4044500965060905	0.46854387575952045	0.7120379857283896	0.7624844459420007	0.9284394711186241	0.906910259189598	0.9104621427469233	0.7946773155637898	0.9426937932889924	1	0.7362727073047368	0.7175796712435075	0.7256368938958986	0.25620642784581693	NA	0.29672504747618494	0.7653327095066873	0.7728203935697316	0.7736577633545447	0.7733026379834561	NA	0.8598267773064466	NA	0.8184778518899313	0.8219060969475992	NA	NA	0.16583672804785082	0.32880719111905066	0.8138615861918671	0.7405055009517943	NA	0.7447784277844807	0.7656554107170405	0.8005497261320015	0.7836591031282785	0.7208182879058835	0.7702040893370281	0.8143471401136397	0.8033019000316964	NA	0.09262197067833713	0.2644437243891517	0.18963086985858738	0.7700062294617961	0.715408491677765	NA	0.7319429754752966	0.7580920754239074
0.49035849594657066	0.5032415446470785	0.6114385820419284	0.9448129377610125	0.9572025415173954	0.7694453153555137	0.7608936490316827	0.7616973560348959	0.672578665767847	0.7605638928527574	0.7362727073047368	1	0.9873649004645786	0.9671412082084221	0.3505327089926062	NA	0.38647328182406243	0.7494802188288398	0.9112054463460542	0.9245680789327796	0.6420753463306753	NA	0.7036052007160449	NA	0.6671103665293046	0.6407173675305993	NA	NA	0.25945295324381845	0.39637508172348135	0.8912328820007018	0.874808494993837	NA	0.59117639025236	0.6068063181313157	0.6351485443077248	0.6086122942803314	0.5640445332031151	0.5931817001742901	0.864975560592297	0.9021838363551982	NA	0.18077019215774048	0.32337987876167906	0.27736769043750054	0.8001964132508582	0.7741650674744088	NA	0.5664872764095292	0.5911528338662283
0.5084044433658974	0.5176567835512886	0.6240646299651806	0.9403235841230655	0.9379112587777989	0.7639943224867843	0.7640268967437575	0.7623791337399383	0.680095622796435	0.75300754518135	0.7175796712435075	0.9873649004645786	1	0.9672106947413643	0.3707456809954067	NA	0.4010554113815807	0.7246135390171111	0.8992479696965509	0.916937347141155	0.6492263613558198	NA	0.7085735404199562	NA	0.6731328157140534	0.6369274493439829	NA	NA	0.28026751458599575	0.4058734949081981	0.8747795342537307	0.8790191587394759	NA	0.5916997457265477	0.6109511325692819	0.6352107960119	0.6068784446724473	0.5642997862379435	0.5919643479251271	0.8427141322735779	0.8939729102144941	NA	0.20191576163301747	0.3291776513995052	0.29772726005704403	0.7846538452918491	0.7679741489310093	NA	0.5654094358932127	0.5907262086453137
0.5612737800963457	0.5719823266223962	0.6474693073319011	0.9648342704877165	0.9357768461351395	0.7568483978625572	0.7525000704090148	0.7548723838977647	0.6656780608903892	0.7469151763105468	0.7256368938958986	0.9671412082084221	0.9672106947413643	1	0.4617814875348914	NA	0.45347888146428045	0.7451757009018776	0.9053294346023156	0.9138052190023574	0.6332233276756198	NA	0.6937340992281092	NA	0.6664437278200646	0.6381902308704597	NA	NA	0.4194873455097459	0.4615661445627485	0.8794056620838263	0.8913740267147665	NA	0.5924439500789005	0.6010554922367276	0.6295581945578561	0.6112570386424971	0.5864337447377092	0.599114240261904	0.8483834368041251	0.8904436062998705	NA	0.359016296538181	0.3845746112078811	0.42362767886737007	0.7951943273306628	0.7922132718643572	NA	0.5632619318079891	0.5884935047517489
0.9565814351423839	0.8824918156661546	0.8632926375326222	0.3803558828140107	0.33783654847824884	0.23222108914954678	0.2407559917119826	0.2502001678048481	0.22571647263280264	0.22739093964825569	0.25620642784581693	0.3505327089926062	0.3707456809954067	0.4617814875348914	1	NA	0.9462504392368375	0.3296812799685825	0.3700346523166305	0.3813848101453095	0.08610138649443776	NA	0.11697642760731905	NA	0.12304356885616442	0.17412863085287458	NA	NA	0.9068130602862619	0.7750052306212821	0.2880518579584767	0.29982958657814845	NA	0.021063274056536557	0.034345575095795416	0.04477664966251728	0.026817584674289324	0.05149608616153261	0.11811975564516457	0.2263381467660586	0.26698835342419724	NA	0.7349676827041559	0.6341529744411621	0.9292022139682613	0.19308064722986854	0.17265983048753078	NA	0.001283308362403936	0.00830739785033583
NA	NA	NA	NA	NA	NA	NA	NA	NA	NA	NA	NA	NA	NA	NA	1	NA	NA	NA	NA	NA	NA	NA	NA	NA	NA	NA	NA	NA	NA	NA	NA	NA	NA	NA	NA	NA	NA	NA	NA	NA	NA	NA	NA	NA	NA	NA	NA	NA	NA
0.9676871638183584	0.9061938228046672	0.9412720141292299	0.38849165268809377	0.36482458817622754	0.2738843137647039	0.27860148842720217	0.29202194042802426	0.2605614389521396	0.2653094198258936	0.29672504747618494	0.38647328182406243	0.4010554113815807	0.45347888146428045	0.9462504392368375	NA	1	0.34766549796396806	0.4011604618392916	0.41882154214618894	0.11582398322397482	NA	0.14636135883408058	NA	0.1565222187158724	0.20913843398110382	NA	NA	0.7580911581997135	0.7625689072212062	0.32206413561838587	0.3060465502886239	NA	0.04845165097054926	0.05900673998624189	0.07002624372769717	0.054089161385002964	0.08090265062646028	0.15351609595509666	0.2539179656152783	0.29857318996846705	NA	0.5298528712001558	0.5941447015571492	0.8344934064409492	0.22088369689013604	0.19279689660643212	NA	0.024697414693593545	0.030422334830648462
0.42106424110045537	0.4354379388902982	0.497663490836268	0.7354329173508464	0.8289108750183866	0.639210562851895	0.614634867393372	0.6173911759125789	0.5352312046978523	0.6584519670806528	0.7653327095066873	0.7494802188288398	0.7246135390171111	0.7451757009018776	0.3296812799685825	NA	0.34766549796396806	1	0.8293747526458876	0.7978371242372373	0.5130889289557022	NA	0.5731616632536314	NA	0.5417489291437817	0.5576308949668317	NA	NA	0.26640025261091077	0.3606661327055045	0.8410722993002385	0.7258384479170539	NA	0.48966927115289777	0.5000103473228709	0.5259214334335971	0.5181559739633402	0.4749278818915021	0.5199279830793714	0.8730370463271151	0.7972154340805364	NA	0.20091917528089223	0.30088841334116945	0.2810791035061112	0.8035757915451585	0.6937349011179302	NA	0.47737355224763056	0.4970801410937033
0.49867109944802407	0.5149771756242678	0.6062155899453351	0.9155143412525345	0.9482944161367713	0.777834708464999	0.7762214978920894	0.7750986378476454	0.6825127416750062	0.7748967296624298	0.7728203935697316	0.9112054463460542	0.8992479696965509	0.9053294346023156	0.3700346523166305	NA	0.4011604618392916	0.8293747526458876	1	0.9771967401483579	0.676572313862689	NA	0.7402453128069477	NA	0.7130593070280821	0.6919064254332007	NA	NA	0.27828669291933256	0.4223771447989342	0.950702241288136	0.898794692773656	NA	0.6473835468191845	0.6612502063732983	0.6892462743504448	0.6709874089999487	0.6280211954208615	0.6648419459861625	0.9116526021429601	0.9291494077463756	NA	0.1966907404385421	0.350345466262387	0.29983965660005246	0.9105134275498591	0.8367748107668957	NA	0.6313618137274796	0.655198166290847
0.5144408635943379	0.5145623695849545	0.6280697852634117	0.9170473373437793	0.93494360896588	0.7886466921934564	0.7890844733273489	0.7868062324461816	0.693533839758491	0.7860983515716773	0.7736577633545447	0.9245680789327796	0.916937347141155	0.9138052190023574	0.3813848101453095	NA	0.41882154214618894	0.7978371242372373	0.9771967401483579	1	0.6876441088176872	NA	0.7494049990158329	NA	0.7298713256102742	0.703201049033554	NA	NA	0.2798535420394439	0.41817770364742035	0.9485403234566593	0.9112207458660739	NA	0.6553579861333646	0.6670121967520888	0.6954340836536036	0.6775751291102738	0.6362485332554608	0.6725893714469662	0.9066194008948024	0.9385760680605574	NA	0.19041532656065072	0.34460066501275843	0.30607947805555635	0.8987640423205562	0.8406049867157278	NA	0.6359700313026077	0.6600225884724558
0.19500303223256424	0.20540898735167717	0.30381504966979783	0.6459903763306044	0.6114838515205908	0.8860689728116743	0.8951060640304521	0.8839638535555713	0.8016596229216266	0.8681529270125522	0.7733026379834561	0.6420753463306753	0.6492263613558198	0.6332233276756198	0.08610138649443776	NA	0.11582398322397482	0.5130889289557022	0.676572313862689	0.6876441088176872	1	NA	0.9340672572137461	NA	0.9385948781827548	0.8245738393036444	NA	NA	0.04201897391405527	0.1447671886449294	0.7306183220865471	0.7812442402576242	NA	0.9289518238022229	0.9354114261181015	0.9298745716031462	0.9176890624739519	0.8806688049510789	0.8509129735809662	0.7214830458071846	0.7668062286649237	NA	0.021278768440108883	0.11158294800173771	0.05123906624025499	0.7435221842033632	0.7757089989530352	NA	0.9081058568149615	0.9134994195519048
NA	NA	NA	NA	NA	NA	NA	NA	NA	NA	NA	NA	NA	NA	NA	NA	NA	NA	NA	NA	NA	1	NA	NA	NA	NA	NA	NA	NA	NA	NA	NA	NA	NA	NA	NA	NA	NA	NA	NA	NA	NA	NA	NA	NA	NA	NA	NA	NA	NA
0.23667566369998477	0.2732979392542111	0.3486580374750547	0.6970139823311955	0.6774403746525893	0.9527606748633904	0.962594044416169	0.9587486990207036	0.8570218812373226	0.9370879752350333	0.8598267773064466	0.7036052007160449	0.7085735404199562	0.6937340992281092	0.11697642760731905	NA	0.14636135883408058	0.5731616632536314	0.7402453128069477	0.7494049990158329	0.9340672572137461	NA	1	NA	0.9610117797666756	0.8784992078896267	NA	NA	0.06332275360126134	0.21252479529641202	0.7844544363516003	0.8092683106807286	NA	0.9328044896084957	0.958268443234512	0.9748853292126057	0.9469844299588126	0.8799182227868966	0.8836827060611566	0.761530928073337	0.8128829438307904	NA	0.03308460864654946	0.17166765450083152	0.07256305364838221	0.7818779661023444	0.7922523761997552	NA	0.9297060587463554	0.9510997153967004
NA	NA	NA	NA	NA	NA	NA	NA	NA	NA	NA	NA	NA	NA	NA	NA	NA	NA	NA	NA	NA	NA	NA	1	NA	NA	NA	NA	NA	NA	NA	NA	NA	NA	NA	NA	NA	NA	NA	NA	NA	NA	NA	NA	NA	NA	NA	NA	NA	NA
0.23531218561982534	0.24567712960558571	0.34681122301088846	0.6852188439046752	0.6387011165761224	0.9251330836600502	0.9340495150867768	0.9250114510697476	0.8369155144099613	0.9130746651208972	0.8184778518899313	0.6671103665293046	0.6731328157140534	0.6664437278200646	0.12304356885616442	NA	0.1565222187158724	0.5417489291437817	0.7130593070280821	0.7298713256102742	0.9385948781827548	NA	0.9610117797666756	NA	1	0.8806668564725985	NA	NA	0.0687515459378763	0.17659790974833037	0.7701806758560852	0.8223013064947404	NA	0.9526091231812317	0.954918882084295	0.9531253583167746	0.9614377481178612	0.95047697174964	0.9183295992130901	0.7500215580026826	0.7997716197070746	NA	0.03706045422712002	0.13573493865648592	0.08240039615963045	0.7855124184984719	0.821763174581418	NA	0.9270276026036692	0.9341488703488983
0.2793353110677575	0.3072300327742698	0.37963210403823316	0.6391977717276571	0.6260552096135072	0.8771443605805569	0.8719567029101314	0.87579817871447	0.7749546904725179	0.8693633318451042	0.8219060969475992	0.6407173675305993	0.6369274493439829	0.6381902308704597	0.17412863085287458	NA	0.20913843398110382	0.5576308949668317	0.6919064254332007	0.703201049033554	0.8245738393036444	NA	0.8784992078896267	NA	0.8806668564725985	1	NA	NA	0.11033020573381407	0.24302055330284267	0.7433270197507955	0.7463979378375748	NA	0.830254005058104	0.8428241224758084	0.8583032720850433	0.863294298931907	0.8266196482836645	0.8453170222672732	0.7129829653661325	0.7523447172024263	NA	0.06332535648295301	0.19479154707121354	0.12687248742867102	0.7420142819266717	0.7412502654525602	NA	0.8233226143043703	0.8352772839612519
NA	NA	NA	NA	NA	NA	NA	NA	NA	NA	NA	NA	NA	NA	NA	NA	NA	NA	NA	NA	NA	NA	NA	NA	NA	NA	1	NA	NA	NA	NA	NA	NA	NA	NA	NA	NA	NA	NA	NA	NA	NA	NA	NA	NA	NA	NA	NA	NA	NA
NA	NA	NA	NA	NA	NA	NA	NA	NA	NA	NA	NA	NA	NA	NA	NA	NA	NA	NA	NA	NA	NA	NA	NA	NA	NA	NA	1	NA	NA	NA	NA	NA	NA	NA	NA	NA	NA	NA	NA	NA	NA	NA	NA	NA	NA	NA	NA	NA	NA
0.7711607352386685	0.6973159351904504	0.6405415953729285	0.32430103788840214	0.258506710810694	0.1490490103588527	0.15251368771383525	0.16162981315863803	0.1421811829507349	0.14455880621994283	0.16583672804785082	0.25945295324381845	0.28026751458599575	0.4194873455097459	0.9068130602862619	NA	0.7580911581997135	0.26640025261091077	0.27828669291933256	0.2798535420394439	0.04201897391405527	NA	0.06332275360126134	NA	0.0687515459378763	0.11033020573381407	NA	NA	1	0.6195372825824365	0.21301184814169466	0.26394982463617006	NA	-0.001070276859613909	0.005539248357987484	0.013735152797894478	0.0013210327722278999	0.020925939122989828	0.06825233446467484	0.17426275126283433	0.19631341224709617	NA	0.9499353517837629	0.5246991396593489	0.9736268704972314	0.14275673554262944	0.1398500036298954	NA	-0.016161226403631643	-0.011560532081442317
0.8098264265088762	0.8778403332325189	0.7638481114356778	0.39902277669345987	0.3797576446442462	0.2909042230602745	0.30777518356048233	0.32182757595784456	0.2851104271626676	0.29018690209215464	0.32880719111905066	0.39637508172348135	0.4058734949081981	0.4615661445627485	0.7750052306212821	NA	0.7625689072212062	0.3606661327055045	0.4223771447989342	0.41817770364742035	0.1447671886449294	NA	0.21252479529641202	NA	0.17659790974833037	0.24302055330284267	NA	NA	0.6195372825824365	1	0.350000379403598	0.3179137719035858	NA	0.08520716106289537	0.12342358029505865	0.14543829878128167	0.112955002576281	0.10519001397054054	0.1930053195834993	0.269684258663328	0.3248668527240771	NA	0.4277936276419564	0.950524191118636	0.6349976052503722	0.2549740118986884	0.22259005379254154	NA	0.09265940659127396	0.10999664185355591
0.4157973155697782	0.4327373346665928	0.5341100778398751	0.8798770943398826	0.9093215222343459	0.8050506514817256	0.7877696134708484	0.7891637721011471	0.692999249571496	0.8096575118725047	0.8138615861918671	0.8912328820007018	0.8747795342537307	0.8794056620838263	0.2880518579584767	NA	0.32206413561838587	0.8410722993002385	0.950702241288136	0.9485403234566593	0.7306183220865471	NA	0.7844544363516003	NA	0.7701806758560852	0.7433270197507955	NA	NA	0.21301184814169466	0.350000379403598	1	0.9461439843843142	NA	0.7297913331976197	0.7395259903773314	0.757740877062644	0.7598404528367356	0.7169929692103205	0.737942237530973	0.9752774199419247	0.9821347133641648	NA	0.14957806002347868	0.2914233354770549	0.2303773369441901	0.966410151566502	0.9220821673800143	NA	0.7239120895606455	0.7381878645328793
0.40859171542590156	0.411995789453779	0.5140267410484963	0.8836730001644654	0.8418513880541336	0.8004197403589465	0.7967808395968893	0.790330371973384	0.7121182265024797	0.7967139978217829	0.7405055009517943	0.874808494993837	0.8790191587394759	0.8913740267147665	0.29982958657814845	NA	0.3060465502886239	0.7258384479170539	0.898794692773656	0.9112207458660739	0.7812442402576242	NA	0.8092683106807286	NA	0.8223013064947404	0.7463979378375748	NA	NA	0.26394982463617006	0.3179137719035858	0.9461439843843142	1	NA	0.788724877460123	0.7926741107521955	0.7951757064981797	0.8045429773951369	0.7874736033776634	0.7687148119259639	0.9214863469301743	0.9716831574949895	NA	0.22786935695648955	0.2602930164415803	0.2687921766318051	0.9232249869675291	0.9521726231080165	NA	0.7715863351180823	0.7808739490179082
NA	NA	NA	NA	NA	NA	NA	NA	NA	NA	NA	NA	NA	NA	NA	NA	NA	NA	NA	NA	NA	NA	NA	NA	NA	NA	NA	NA	NA	NA	NA	NA	1	NA	NA	NA	NA	NA	NA	NA	NA	NA	NA	NA	NA	NA	NA	NA	NA	NA
0.12110166698215472	0.1368951481707641	0.23245649115256073	0.6244007936209536	0.5680769007577137	0.8617225850900759	0.8596524707725999	0.8574466303737216	0.764030270442981	0.8381790180251117	0.7447784277844807	0.59117639025236	0.5916997457265477	0.5924439500789005	0.021063274056536557	NA	0.04845165097054926	0.48966927115289777	0.6473835468191845	0.6553579861333646	0.9289518238022229	NA	0.9328044896084957	NA	0.9526091231812317	0.830254005058104	NA	NA	-0.001070276859613909	0.08520716106289537	0.7297913331976197	0.788724877460123	NA	1	0.9757559389319898	0.9706833173310373	0.9770101555463959	0.9526606490436601	0.89016879776645	0.7294214279497696	0.7657432529898254	NA	-0.0033251245359374707	0.06368885673383215	0.0038038821606773483	0.7763114056562309	0.8352071382966578	NA	0.9778571251878484	0.9749938622864057
0.14013584948741853	0.17091387062323815	0.2481662639305722	0.615437303470741	0.5765790141024187	0.8762460201833979	0.8821851960720221	0.8770675352826119	0.7937541791225355	0.8592127008703092	0.7656554107170405	0.6068063181313157	0.6109511325692819	0.6010554922367276	0.034345575095795416	NA	0.05900673998624189	0.5000103473228709	0.6612502063732983	0.6670121967520888	0.9354114261181015	NA	0.958268443234512	NA	0.954918882084295	0.8428241224758084	NA	NA	0.005539248357987484	0.12342358029505865	0.7395259903773314	0.7926741107521955	NA	0.9757559389319898	1	0.9845644247770732	0.9754562084591147	0.9243978010178006	0.8948058369602124	0.7271911682186419	0.7764724629421164	NA	-8.153432680026016e-4	0.09866110266952317	0.008172713812428222	0.7743171431856177	0.8128837893676918	NA	0.9867040981463867	0.9828586887930821
0.15468853181474201	0.19365620905489736	0.2668786337839425	0.6451649483694272	0.6111048839708905	0.9041506450184579	0.9056185994149941	0.908260134331797	0.8070847934691416	0.8831570084490248	0.8005497261320015	0.6351485443077248	0.6352107960119	0.6295581945578561	0.04477664966251728	NA	0.07002624372769717	0.5259214334335971	0.6892462743504448	0.6954340836536036	0.9298745716031462	NA	0.9748853292126057	NA	0.9531253583167746	0.8583032720850433	NA	NA	0.013735152797894478	0.14543829878128167	0.757740877062644	0.7951757064981797	NA	0.9706833173310373	0.9845644247770732	1	0.9766907288904977	0.9150684876002119	0.8943266594320223	0.7422020265163728	0.7885468665690555	NA	0.004158340690759293	0.11901922356428538	0.017220136199974184	0.7828858139893501	0.8124672123744368	NA	0.9779599533286253	0.9905511811796661
0.13149481093974977	0.16257109210849002	0.2437059074263817	0.6379969484644882	0.586873925295125	0.8822277260264765	0.876496384652746	0.8790442663157293	0.7803284572234147	0.8633908727736459	0.7836591031282785	0.6086122942803314	0.6068784446724473	0.6112570386424971	0.026817584674289324	NA	0.054089161385002964	0.5181559739633402	0.6709874089999487	0.6775751291102738	0.9176890624739519	NA	0.9469844299588126	NA	0.9614377481178612	0.863294298931907	NA	NA	0.0013210327722278999	0.112955002576281	0.7598404528367356	0.8045429773951369	NA	0.9770101555463959	0.9754562084591147	0.9766907288904977	1	0.9653773604678707	0.9250085765359327	0.7454938621699564	0.7865487325671887	NA	-0.00371381369422022	0.08903772593473848	0.004917209059728521	0.8021021324676917	0.8515242061868785	NA	0.979282755184372	0.9792578914420049
0.1484468145835861	0.16242814141349574	0.2533248604004778	0.6314955826872446	0.5413148356674161	0.8264414271410635	0.821375054513151	0.8212042386278513	0.7342520686490975	0.8092774058800333	0.7208182879058835	0.5640445332031151	0.5642997862379435	0.5864337447377092	0.05149608616153261	NA	0.08090265062646028	0.4749278818915021	0.6280211954208615	0.6362485332554608	0.8806688049510789	NA	0.8799182227868966	NA	0.95047697174964	0.8266196482836645	NA	NA	0.020925939122989828	0.10519001397054054	0.7169929692103205	0.7874736033776634	NA	0.9526606490436601	0.9243978010178006	0.9150684876002119	0.9653773604678707	1	0.9121198395198999	0.7039603423412755	0.744265049135284	NA	0.009193518477694349	0.07825559766122211	0.0287013330876496	0.7688967719193774	0.8542967407154562	NA	0.9281062231124463	0.9218583480205013
0.22081765588673138	0.2512461671049301	0.3251465964008993	0.6155444844796808	0.5718163038680553	0.8454299045663842	0.8441790119449227	0.8471071728671867	0.7539336448496059	0.8338728697256822	0.7702040893370281	0.5931817001742901	0.5919643479251271	0.599114240261904	0.11811975564516457	NA	0.15351609595509666	0.5199279830793714	0.6648419459861625	0.6725893714469662	0.8509129735809662	NA	0.8836827060611566	NA	0.9183295992130901	0.8453170222672732	NA	NA	0.06825233446467484	0.1930053195834993	0.737942237530973	0.7687148119259639	NA	0.89016879776645	0.8948058369602124	0.8943266594320223	0.9250085765359327	0.9121198395198999	1	0.7060731785747109	0.7517237829660479	NA	0.036591880023235	0.15310624472801626	0.08023285225943166	0.7691697830896584	0.796898406214373	NA	0.8904081887604861	0.8889515335453979
0.34259207314764795	0.3508508340186013	0.4590444352843893	0.8496209044209867	0.8936423279681053	0.786875527012805	0.7586086766465847	0.7580725450727512	0.6646445031313758	0.7933666727850419	0.8143471401136397	0.864975560592297	0.8427141322735779	0.8483834368041251	0.2263381467660586	NA	0.2539179656152783	0.8730370463271151	0.9116526021429601	0.9066194008948024	0.7214830458071846	NA	0.761530928073337	NA	0.7500215580026826	0.7129829653661325	NA	NA	0.17426275126283433	0.269684258663328	0.9752774199419247	0.9214863469301743	NA	0.7294214279497696	0.7271911682186419	0.7422020265163728	0.7454938621699564	0.7039603423412755	0.7060731785747109	1	0.968752922802087	NA	0.13116071191950784	0.22061689351412372	0.1863100680663687	0.9516861505816989	0.911069309699791	NA	0.7142642569381944	0.7253008874487465
0.3975339930362501	0.415095398364817	0.5182649966286774	0.882132257684624	0.8906064129364268	0.8226024470655274	0.8098690639448701	0.806172136903278	0.7161115592906271	0.8240417982578372	0.8033019000316964	0.9021838363551982	0.8939729102144941	0.8904436062998705	0.26698835342419724	NA	0.29857318996846705	0.7972154340805364	0.9291494077463756	0.9385760680605574	0.7668062286649237	NA	0.8128829438307904	NA	0.7997716197070746	0.7523447172024263	NA	NA	0.19631341224709617	0.3248668527240771	0.9821347133641648	0.9716831574949895	NA	0.7657432529898254	0.7764724629421164	0.7885468665690555	0.7865487325671887	0.744265049135284	0.7517237829660479	0.968752922802087	1	NA	0.1398503465572669	0.2637362971940616	0.21159088683622257	0.9468277974343774	0.9354750584770841	NA	0.7558202111965908	0.7690515027031541
NA	NA	NA	NA	NA	NA	NA	NA	NA	NA	NA	NA	NA	NA	NA	NA	NA	NA	NA	NA	NA	NA	NA	NA	NA	NA	NA	NA	NA	NA	NA	NA	NA	NA	NA	NA	NA	NA	NA	NA	NA	1	NA	NA	NA	NA	NA	NA	NA	NA
0.553961293126292	0.48427143367804604	0.41126847219196777	0.264556358186209	0.18678795831754916	0.08474524326086887	0.08679261569024575	0.09220795342750597	0.08051375082805627	0.08204105634176653	0.09262197067833713	0.18077019215774048	0.20191576163301747	0.359016296538181	0.7349676827041559	NA	0.5298528712001558	0.20091917528089223	0.1966907404385421	0.19041532656065072	0.021278768440108883	NA	0.03308460864654946	NA	0.03706045422712002	0.06332535648295301	NA	NA	0.9499353517837629	0.4277936276419564	0.14957806002347868	0.22786935695648955	NA	-0.0033251245359374707	-8.153432680026016e-4	0.004158340690759293	-0.00371381369422022	0.009193518477694349	0.036591880023235	0.13116071191950784	0.1398503465572669	NA	1	0.3762889449153338	0.8889565290174742	0.10491484680292269	0.11552136593418745	NA	-0.014002041156906779	-0.010871482845869095
0.6545638960140325	0.7106209464596565	0.5991687516042922	0.3326838643069758	0.3125604071014342	0.22995329480893542	0.2455179648358267	0.25721347597602784	0.22732121635930647	0.23211594464039942	0.2644437243891517	0.32337987876167906	0.3291776513995052	0.3845746112078811	0.6341529744411621	NA	0.5941447015571492	0.30088841334116945	0.350345466262387	0.34460066501275843	0.11158294800173771	NA	0.17166765450083152	NA	0.13573493865648592	0.19479154707121354	NA	NA	0.5246991396593489	0.950524191118636	0.2914233354770549	0.2602930164415803	NA	0.06368885673383215	0.09866110266952317	0.11901922356428538	0.08903772593473848	0.07825559766122211	0.15310624472801626	0.22061689351412372	0.2637362971940616	NA	0.3762889449153338	1	0.5141861342602065	0.21049859983821054	0.1838211538165467	NA	0.07513614727262591	0.09092006051793795
0.813487244350268	0.7380953758654156	0.7103677462911796	0.33464801269798955	0.2758801819997977	0.16991037039691215	0.17307794804666965	0.1829959575279918	0.16036900220656905	0.16440277592323257	0.18963086985858738	0.27736769043750054	0.29772726005704403	0.42362767886737007	0.9292022139682613	NA	0.8344934064409492	0.2810791035061112	0.29983965660005246	0.30607947805555635	0.05123906624025499	NA	0.07256305364838221	NA	0.08240039615963045	0.12687248742867102	NA	NA	0.9736268704972314	0.6349976052503722	0.2303773369441901	0.2687921766318051	NA	0.0038038821606773483	0.008172713812428222	0.017220136199974184	0.004917209059728521	0.0287013330876496	0.08023285225943166	0.1863100680663687	0.21159088683622257	NA	0.8889565290174742	0.5141861342602065	1	0.15454564169080892	0.14650814300042145	NA	-0.01577052376621149	-0.010768892452618957
0.3072941083082899	0.3256809570011354	0.42213889994737486	0.8213987527487379	0.8388593550669284	0.7682299041297865	0.7535198003553242	0.7539745471707038	0.6606298084159676	0.7715943780173408	0.7700062294617961	0.8001964132508582	0.7846538452918491	0.7951943273306628	0.19308064722986854	NA	0.22088369689013604	0.8035757915451585	0.9105134275498591	0.8987640423205562	0.7435221842033632	NA	0.7818779661023444	NA	0.7855124184984719	0.7420142819266717	NA	NA	0.14275673554262944	0.2549740118986884	0.966410151566502	0.9232249869675291	NA	0.7763114056562309	0.7743171431856177	0.7828858139893501	0.8021021324676917	0.7688967719193774	0.7691697830896584	0.9516861505816989	0.9468277974343774	NA	0.10491484680292269	0.21049859983821054	0.15454564169080892	1	0.9479292706777207	NA	0.7751277001986508	0.7803934671050412
0.2803901377402799	0.2947648183605531	0.39216381793321986	0.8222148184796193	0.7675096534990782	0.7605259217797751	0.7450208267958227	0.7468201182371912	0.6579638180638024	0.754407641103843	0.715408491677765	0.7741650674744088	0.7679741489310093	0.7922132718643572	0.17265983048753078	NA	0.19279689660643212	0.6937349011179302	0.8367748107668957	0.8406049867157278	0.7757089989530352	NA	0.7922523761997552	NA	0.821763174581418	0.7412502654525602	NA	NA	0.1398500036298954	0.22259005379254154	0.9220821673800143	0.9521726231080165	NA	0.8352071382966578	0.8128837893676918	0.8124672123744368	0.8515242061868785	0.8542967407154562	0.796898406214373	0.911069309699791	0.9354750584770841	NA	0.11552136593418745	0.1838211538165467	0.14650814300042145	0.9479292706777207	1	NA	0.8214988174396501	0.8220271520125036
NA	NA	NA	NA	NA	NA	NA	NA	NA	NA	NA	NA	NA	NA	NA	NA	NA	NA	NA	NA	NA	NA	NA	NA	NA	NA	NA	NA	NA	NA	NA	NA	NA	NA	NA	NA	NA	NA	NA	NA	NA	NA	NA	NA	NA	NA	NA	1	NA	NA
0.09959919192792807	0.13287784851428391	0.20662890742113504	0.5857851339140503	0.5421677431516362	0.8403195869488336	0.8359646618258795	0.8393166228856391	0.746591746915802	0.817698897650342	0.7319429754752966	0.5664872764095292	0.5654094358932127	0.5632619318079891	0.001283308362403936	NA	0.024697414693593545	0.47737355224763056	0.6313618137274796	0.6359700313026077	0.9081058568149615	NA	0.9297060587463554	NA	0.9270276026036692	0.8233226143043703	NA	NA	-0.016161226403631643	0.09265940659127396	0.7239120895606455	0.7715863351180823	NA	0.9778571251878484	0.9867040981463867	0.9779599533286253	0.979282755184372	0.9281062231124463	0.8904081887604861	0.7142642569381944	0.7558202111965908	NA	-0.014002041156906779	0.07513614727262591	-0.01577052376621149	0.7751277001986508	0.8214988174396501	NA	1	0.9894770641021541
0.11136565403243458	0.15021359450792646	0.2195924360587282	0.6121063892163824	0.5692555482945912	0.8609065271329864	0.8606350227482396	0.8636975242379614	0.7657786168107248	0.840282084259822	0.7580920754239074	0.5911528338662283	0.5907262086453137	0.5884935047517489	0.00830739785033583	NA	0.030422334830648462	0.4970801410937033	0.655198166290847	0.6600225884724558	0.9134994195519048	NA	0.9510997153967004	NA	0.9341488703488983	0.8352772839612519	NA	NA	-0.011560532081442317	0.10999664185355591	0.7381878645328793	0.7808739490179082	NA	0.9749938622864057	0.9828586887930821	0.9905511811796661	0.9792578914420049	0.9218583480205013	0.8889515335453979	0.7253008874487465	0.7690515027031541	NA	-0.010871482845869095	0.09092006051793795	-0.010768892452618957	0.7803934671050412	0.8220271520125036	NA	0.9894770641021541	1
0.10340515947323474	0.12888678919195845	0.2070106470089379	0.6020848234112183	0.544173660863276	0.8336373377750244	0.8296353222101724	0.8232298341180877	0.7389387422649093	0.8258277267294318	0.7484941244002096	0.5610730157155743	0.5584599230355721	0.5703591017868099	0.007501375171860186	NA	0.031420944084024745	0.49355134878700296	0.6361084911734708	0.6418155730973298	0.893989517269182	NA	0.9072193532118464	NA	0.9439180396868838	0.8388014335201366	NA	NA	-0.012057079408405124	0.08560574804211586	0.7379607289901694	0.7929314060645369	NA	0.9645644023167639	0.9600267930429122	0.9465998927802898	0.984547176162494	0.9714869064309398	0.9158491296929332	0.7276226102821357	0.7669218455499948	NA	-0.011040551032979459	0.06574936803862193	-0.009064226648396997	0.7959544314095992	0.8554041431040638	NA	0.9662840112641963	0.9588778865158218
0.0978645902431199	0.11155614781209452	0.18322837174314754	0.5648896395754428	0.43094749984706293	0.6827904907244352	0.6776389087788395	0.6788726598120066	0.6034834251084246	0.6674473479503436	0.5909458718869657	0.4451124843536511	0.44623210831202	0.4945299205813138	0.018308110218298965	NA	0.04085374364766746	0.3847710560096032	0.519273759433776	0.5223325216315845	0.7632048195547625	NA	0.7481655079225398	NA	0.8402337103873929	0.7126053230245334	NA	NA	-2.6192466421578916e-4	0.06467896797010662	0.6151051707650829	0.7039790971235116	NA	0.8679327376895304	0.8144249973653914	0.8017431575182363	0.8817983467281956	0.95708560292954	0.8251294561833393	0.6045616478933279	0.6406404341445024	NA	-0.0025838012394285076	0.04630605016093339	0.004753729920650513	0.6908382161589023	0.8177793719216714	NA	0.8361123490464977	0.8279363714865056
0.1846032752615069	0.21464439731209176	0.2838593199428793	0.5911699225462899	0.5378498628885394	0.8215226752688132	0.8252771453257921	0.8187480120141575	0.7423267229099214	0.8197529309722742	0.747502437773327	0.5598820330341646	0.5605096857647167	0.5705955935331098	0.08673364548813876	NA	0.1174002305981585	0.4937432345204248	0.646747474976692	0.6548089963139497	0.8639249253202269	NA	0.8805932970555463	NA	0.9376648923892018	0.8515755578376589	NA	NA	0.04503630867879074	0.1645763186436295	0.7369689345809185	0.7835126928952652	NA	0.913130096725104	0.9210331725903037	0.9014209272165635	0.9493517009823288	0.9526991176868294	0.9336605306197336	0.7030798936577782	0.7541339983477655	NA	0.0233820129228898	0.13054037996501394	0.05493497811131465	0.7848910991819041	0.8253082154724142	NA	0.915707016542766	0.906250679494567
0.38337431354002616	0.38810866922628656	0.5002024598982419	0.8379491098445996	0.7489600164112599	0.7489534479628226	0.7489245931199588	0.7491791897451108	0.6743635562366008	0.7298086702601825	0.6519843939375478	0.7960811866211387	0.8041125020612523	0.8154351400500759	0.2559687191530735	NA	0.2899600657206913	0.6202232975203384	0.8163699951981431	0.8306561293521025	0.7759137941473035	NA	0.7816568974354567	NA	0.8194120439425622	0.7076908543304515	NA	NA	0.1857452478930448	0.29275236991226106	0.8656991090885029	0.9410400121718047	NA	0.8127817608066317	0.79366147101492035	0.7922743351817447	0.8115219383733228	0.8331340623011292	0.7640998459905978	0.8419698406600946	0.8997415544604699	NA	0.13132578459242583	0.23385324417685058	0.1997119162421877	0.8606102134438822	0.9373028792583625	NA	0.783842739844098	0.7887221176794972
0.4333506817993145	0.4537304915154803	0.5446034760900943	0.8471493003170367	0.7542718507094346	0.7506804050879881	0.754012231712652	0.7574733602928229	0.6775931221831242	0.7314716005639031	0.6650896304767182	0.799100810538037	0.8082957942455817	0.8277938777539388	0.3041785867010906	NA	0.33869599323252797	0.6313067487032155	0.8294390214858194	0.8405490797191825	0.7593378488129088	NA	0.7798943503217275	NA	0.8081327308996404	0.7127753463677863	NA	NA	0.2222404560297188	0.3569034903844505	0.8712970801138059	0.9383514332530818	NA	0.7934365305319292	0.7813243175509779	0.7862561067586037	0.8035688194796984	0.8220532355041472	0.7669881833759794	0.8345732751931813	0.9005767940257033	NA	0.15450483621101754	0.28937132341325006	0.23872247950887399	0.8612868506577213	0.9337053560071702	NA	0.7725079332847427	0.7810843580551976
0.47122967131044025	0.5081170937221303	0.5766248390121166	0.8517332494478349	0.7616016492188642	0.7515326125944122	0.7601340348344683	0.7645763210649354	0.6842573169972014	0.7351894156225699	0.6777762916821021	0.8055074056404278	0.816550728761478	0.8402291718313764	0.340953998081844	NA	0.3729135005015316	0.6413048554967038	0.8420379858126968	0.8509640697485352	0.7448400929434489	NA	0.7792310565099858	NA	0.7954526874626151	0.714502925368295	NA	NA	0.2523637243019585	0.4125300404321813	0.874315149401308	0.9339671492783596	NA	0.7686525271260795	0.7678303579051824	0.777357132715677	0.7877845826615568	0.797638741167736	0.7616950240604289	0.8262041856349832	0.899508102974958	NA	0.17672241017911874	0.3378817668013724	0.26990624951382214	0.8552020150838529	0.9170629936106193	NA	0.7546761393275754	0.7682996615733576
0.4433246188033162	0.3776799923051573	0.30012526663833117	0.2337733970003848	0.1537493266192062	0.05722858877948841	0.05855327722539095	0.06220210192392347	0.05356126022870307	0.05551586690754625	0.06162052406524286	0.14457149022143786	0.16503129679492196	0.3250094158722772	0.6375470567109068	NA	0.41415990784099094	0.17011128369675474	0.15889500340345808	0.14963257120556425	0.01384622083762068	NA	0.021735538635798395	NA	0.024458033821357965	0.04364108795061854	NA	NA	0.8986404920158126	0.33301330580945504	0.12115561736514065	0.20816797272180337	NA	-0.002095705892958556	-0.0014151221544945922	0.0022233199688648495	-0.0034665764273974047	0.005564966212966269	0.024004170358994617	0.11196262928870074	0.11443169492429854	NA	0.9904747932342612	0.3026041566818697	0.8240662844019679	0.08854992373667774	0.10420413305778232	NA	-0.01052536307621694	-0.007981818270038375
0.5112346635558297	0.5523328268283811	0.445693010762355	0.2608572938246144	0.2387245505350134	0.1601336442413537	0.17420871972787752	0.18250154991190667	0.16395795597864862	0.1649380419845358	0.18959708614151718	0.24616108012487667	0.25024026021913254	0.3066292153562662	0.5093469832430783	NA	0.4443846910001697	0.23502649120087712	0.26995400175920253	0.26114124970437064	0.07258038936543025	NA	0.12016819286235211	NA	0.08870212687973672	0.13693740323742318	NA	NA	0.4489647489917913	0.8530587615950099	0.22323873192463564	0.20024177923173245	NA	0.034195962122456194	0.06609976825680167	0.08103017562485777	0.055245558035334666	0.045169499699697024	0.10457247030843254	0.16451899423094823	0.19564263830752426	NA	0.3469709883236501	0.9687568749316643	0.4168325585665961	0.15618202534687037	0.13762995569628275	NA	0.04775154058113871	0.0597229542261406
0.5748518418297718	0.5025539015884015	0.4448805409289122	0.2703701860436853	0.1940164224219093	0.09187259249675386	0.09283192587476775	0.0988092685444195	0.08618294157851561	0.0885164286700919	0.1003321176267838	0.18928840938105565	0.21046665716677931	0.3642542757802671	0.7498670853789842	NA	0.5705678187119372	0.20697800950271578	0.2046162643036852	0.1990916987108446	0.023692494924024567	NA	0.034790447487122365	NA	0.04094796419131171	0.06858393625964823	NA	NA	0.950745834647508	0.42152814060922933	0.15673849613654525	0.23211599949873588	NA	-0.0022811030131184014	-8.644726913919555e-4	0.0040434821576535935	-0.0034090963619425024	0.011549522701610531	0.04032484477939169	0.13684977540663792	0.1464358187651307	NA	0.9897680741199635	0.3532925467304903	0.9183947759900134	0.10917691132131	0.11894192240737346	NA	-0.014841009484016203	-0.011753340960188397
0.22760069786763934	0.24325440327910633	0.315507187570561	0.7306640658439706	0.6616809716722121	0.6720102888826704	0.6553932959316899	0.6575804855019509	0.5799553187716997	0.6724484077450946	0.6488006546866661	0.6509293412164009	0.641105900602859	0.6936004487425823	0.14973424752132283	NA	0.14896572651311507	0.6405267355236383	0.7471155150111406	0.7391509016227887	0.7135292452040384	NA	0.7179995343100569	NA	0.76474446738641	0.6911693954101011	NA	NA	0.15345530225500983	0.18208929008979874	0.8538697450149492	0.8812118618676549	NA	0.7982942592266463	0.7754150506591352	0.7622456342952266	0.8236845331676715	0.8417112760137613	0.7750314177912055	0.8427128622802484	0.8532323144700334	NA	0.15367719853262113	0.1520603267492003	0.14911107071306723	0.9166343977940188	0.9613018038250583	NA	0.7989892338601592	0.787159516460537
0.15767818801688058	0.1709957013682089	0.23088729083681434	0.6629586007442139	0.5922683592608344	0.5685200429214012	0.5486951309024487	0.5498424370625292	0.4810829025045503	0.57116238084791	0.5733042953599761	0.5393036851577959	0.5245802768891089	0.5923259427882803	0.08921563703440205	NA	0.09196894163785718	0.6346321373884446	0.6623070739140998	0.6254960314884643	0.6169114775023266	NA	0.6056984868654873	NA	0.6676711012274794	0.5815997268656681	NA	NA	0.08784382765704195	0.12160911621558712	0.7460225314865018	0.7640205278966434	NA	0.7163041728367673	0.6662432887392623	0.6561443738231832	0.728702132209108	0.7838324775655046	0.6704808736561669	0.767459952457124	0.7367423270769202	NA	0.089393702559305	0.10034603136348039	0.08585775982957729	0.8307514279133786	0.8834516829760202	NA	0.6937596629996514	0.6865404287378544
0.19359525955284343	0.2047491569890359	0.28611698409126934	0.6591248957051847	0.6713466411041759	0.6416140638515512	0.6167493315741561	0.6172795044030359	0.5417433431083398	0.6557267834938008	0.6934576124433696	0.6301437326302558	0.6117329780694937	0.6350507981230742	0.11010511719129269	NA	0.1259627246548595	0.7838629308310636	0.7317248174352198	0.7198519629443341	0.6559636799653785	NA	0.6661435526590525	NA	0.6945095482948199	0.6479924761785744	NA	NA	0.09140251926769362	0.15586677039807806	0.8531924933096773	0.8099844302894723	NA	0.7199640446094789	0.7087978519820477	0.6975143647091531	0.7423728062593522	0.726654829963358	0.7025906393739438	0.8834563749563965	0.8339702871734039	NA	0.07988469290157825	0.1314485552728141	0.09446075719902813	0.9094094071656429	0.884020628704513	NA	0.7258035695016759	0.7145455392075282
0.03995856461330119	0.05360120998870844	0.13334719599915798	0.5344299625366602	0.44111926282191416	0.7175904176930006	0.71598931432889	0.7092478848553796	0.6377783762960905	0.6999134743228524	0.6069808545471631	0.46107050123701815	0.4614024729412167	0.48182921096428133	-0.04188353496578829	NA	-0.022647190830310356	0.3920611477556875	0.5326527668779459	0.5347488889814038	0.8433659141653971	NA	0.819735093595318	NA	0.8657772336389488	0.7270146416257258	NA	NA	-0.045431374230130474	0.018714398581229624	0.636796147879956	0.723975058456493	NA	0.9537036123272659	0.9152657816238117	0.8933668914927687	0.9276784384503636	0.9369961501170299	0.8278857208182732	0.642561071324441	0.6768920385097027	NA	-0.03005242778853722	0.010990680930450553	-0.046119973352100434	0.7159578899008208	0.8186930574160902	NA	0.9377776225973093	0.925594411474415
0.05975245043426779	0.09051393963649847	0.15811145373564953	0.5418563774784149	0.4867005608377665	0.7767962616936849	0.7771098728632289	0.7749293321282754	0.6915367756279615	0.7591206459838478	0.6749965807997996	0.5066241883364665	0.5058550900769921	0.5103492245517434	-0.02959118345498301	NA	-0.010673933444998993	0.43580800615078275	0.5843429917726276	0.5886839424224983	0.87517123670893	NA	0.8850798899678551	NA	0.8936996980009956	0.7832549056943898	NA	NA	-0.03785073698487432	0.05919984775653852	0.6866266824657298	0.7439904183314927	NA	0.9644377329465033	0.9657135876712495	0.9496578002204976	0.9616673750608496	0.9207948004630054	0.8676955944607502	0.6784105540194723	0.7193582987221615	NA	-0.02659941787144304	0.048591751161145016	-0.03970695419260108	0.7567441207195437	0.814980689426608	NA	0.9873885940037331	0.9750168793712988
0.06568283332344015	0.10095357225536247	0.1658855649375827	0.5618332565238854	0.5063440795641788	0.7910798793425846	0.7901853177948209	0.7909232372196324	0.7054021449496495	0.774311314291342	0.6904333257004447	0.526787872322994	0.5259282618777743	0.5306763769683749	-0.027648210197381458	NA	-0.009495508397661705	0.4477796196688055	0.5998767947754738	0.6032661402745766	0.8768249804923579	NA	0.8987261039127872	NA	0.8963766574178302	0.7885451423120153	NA	NA	-0.03683839724408253	0.0693015289483923	0.6954197344778874	0.7518070040986315	NA	0.9595100253115958	0.9626022183694457	0.9595993342147984	0.9592817413876277	0.9148470251895541	0.8619898593037907	0.6859710808890964	0.7291576461131559	NA	-0.025794684899607713	0.057826494204120116	-0.03885819189563363	0.7553363909173371	0.8141112272047512	NA	0.9794192920971622	0.9816349915288567
0.07139958475422492	0.09614598767868049	0.1632147943243218	0.545121681377943	0.44174791001394664	0.7179485887392648	0.7186557760206864	0.7168205246606794	0.6417318935367897	0.7048421613555961	0.6266200816480333	0.4575335988896404	0.45856177653149105	0.4900752524914989	-0.011467292769355255	NA	0.009881722458513048	0.4053305828580607	0.5473096119775734	0.5508595087891779	0.8179320662589931	NA	0.8109387974235087	NA	0.8796710259122228	0.7593192599291309	NA	NA	-0.023038540921965438	0.058174012766043566	0.6527726443116862	0.7309273163212899	NA	0.9210586197463768	0.8949795570563515	0.8741286890888229	0.9392337446966247	0.9683060275400887	0.8743359257854828	0.6379733753243093	0.6795036088656817	NA	-0.01658641277538966	0.04325458159681253	-0.021414279272315467	0.7366446887268073	0.8333521225989938	NA	0.917821506877713	0.9030740929649138
0.05598064565201752	0.06911384393040006	0.11861702335005352	0.4698044856391496	0.3006009019768523	0.5106673041851884	0.5089211256060391	0.5085111279765876	0.45549789954571424	0.49846593602343214	0.430826996432532	0.3117371387474405	0.3129249913635754	0.38332225527276764	-0.005274108822607015	NA	0.01049726251519107	0.2745469128121354	0.38727814689145645	0.382068474302553	0.6157236761808211	NA	0.5807007874054916	NA	0.6943580978209163	0.5626532114702439	NA	NA	-0.015023695840501946	0.03351772757188958	0.4768528718214263	0.5855229203607125	NA	0.7375257934082324	0.6708961998335607	0.6497946637475955	0.7485787975091897	0.8638517588488841	0.6964929804119449	0.4692913003796823	0.5026721524988129	NA	-0.010841020784483197	0.022151559709946537	-0.012992303277157924	0.5640916793789689	0.7231437561294218	NA	0.7002340832983946	0.6874018139261201
0.12468369506022985	0.15460298832293567	0.2120556560578473	0.5109217117586612	0.4278990266045749	0.700561610936365	0.7043165575581041	0.6989178754100485	0.6379651381789209	0.6987424669664473	0.6283151261330091	0.44931375358913594	0.4513190522056689	0.4762571496990635	0.04158149649331131	NA	0.06810051764867914	0.4098691847291801	0.547175885936748	0.550617529461734	0.783182775139831	NA	0.7776403815453071	NA	0.8630436990705598	0.7677441420558652	NA	NA	0.014930459239691983	0.11499751422615728	0.6518315512445154	0.7186595930964379	NA	0.8624465435953971	0.8568410936476525	0.8239467794932697	0.8996610822338855	0.935813928555545	0.8853461267581801	0.6198618614142718	0.6694488388619926	NA	0.00624100085246919	0.09116917833516695	0.020849855988038415	0.7255851473348942	0.796133049781464	NA	0.8663771602560281	0.8451673576138133
0.449297832673104	0.45970518623979284	0.553185148279128	0.8411620121185635	0.792437682553392	0.7569332966697929	0.7572067965171837	0.7502705447665655	0.6788492322969464	0.75061396606353	0.6989990077266135	0.8073829341508089	0.8094024417454464	0.8256214875349241	0.32472666015985413	NA	0.3567242595916373	0.6823086838470974	0.867600483008359	0.8687560083324245	0.7530452204951934	NA	0.7781800853149263	NA	0.7953499516956787	0.7151305451973008	NA	NA	0.2391480964185269	0.37056925683590236	0.900607590007511	0.934107221570419	NA	0.7684643336083109	0.7691920761182459	0.7706207794668646	0.7781753887188768	0.7798938666334585	0.7463584718273462	0.8698765420148606	0.9155410858123472	NA	0.16828139908559045	0.2995121102931086	0.2595026815314018	0.890922629168894	0.9173238011606091	NA	0.7522256728448918	0.7633426402369667
0.46108303590882305	0.49827952918059715	0.5637829710241669	0.8186502552878024	0.7356605072672314	0.7352425226260582	0.7362199940079192	0.7424656407340822	0.6604940946501319	0.7188561031696444	0.6660767629343307	0.773831886130665	0.7820551735633454	0.8103527248474632	0.33937782734520006	NA	0.3662536383511964	0.6279481541229784	0.8181386196368081	0.82542582653118	0.7216343763898457	NA	0.763173898749415	NA	0.7702317473028888	0.7034752873803688	NA	NA	0.26275229129681227	0.42813355343215354	0.8574954959624493	0.9066817778319609	NA	0.7491474112332078	0.7520586475977765	0.7636048720438671	0.773540421443266	0.7751309937545638	0.7463812546691576	0.8110308566430465	0.8768602191127506	NA	0.1930758170935078	0.36505464261346804	0.2777957834121816	0.8421212667231075	0.8970521273186022	NA	0.7461770092506201	0.7592782485939866
0.46783585722633286	0.5285890428371597	0.5720778036632503	0.8069349546304059	0.7346453569955473	0.7303396272618632	0.7332201120988844	0.7413376893135447	0.6575789278307791	0.7171109937295951	0.6771029767908737	0.7695311664459288	0.7751656593212993	0.8026723869623933	0.33653377651975264	NA	0.3720826551477824	0.6341644151980246	0.8198168885818726	0.822819369420863	0.6987346312519735	NA	0.7555910088917732	NA	0.7482723867298802	0.7005688102822063	NA	NA	0.2432486315124003	0.4631368818909047	0.8546375927508836	0.8864462916792069	NA	0.719483299772248	0.7331033114155064	0.75090594558113	0.7553709677126262	0.7461906064240076	0.7369429883390487	0.7994023382472653	0.8683900142010101	NA	0.16315475146855088	0.39558547603890754	0.2621800542710533	0.8328184231329883	0.8739115988695416	NA	0.7256763595897292	0.7432095671147703
0.3726814592627773	0.31002735893802985	0.23016792572436034	0.21268091619633905	0.13170423434523582	0.03911073735262237	0.03998452977206184	0.04245569246503347	0.0364737172280133	0.03809699412641502	0.04101991658973078	0.1216495612882877	0.14155475233561549	0.30154189757719957	0.5720094256794255	NA	0.33942473144217017	0.1491645617640565	0.1337397378142887	0.12232598818152489	0.008905916217195583	NA	0.014186897852802983	NA	0.01581585736041534	0.03035298745110807	NA	NA	0.85837220264271	0.27386577976354765	0.10221069707968662	0.19429740609597632	NA	-0.001856847085147968	-0.001854691005709146	7.117331521091019e-4	-0.0036589070019143613	0.002738366856278827	0.015571679845719033	0.09870052080598633	0.09758937201442004	NA	0.9752121665226307	0.2575385238272066	0.774358112485077	0.07701883402826155	0.09589313468200032	NA	-0.008499161418298396	-0.0064453717513705865
0.3477218006044003	0.3902981898777951	0.30223122380727085	0.18955597072610492	0.17919195492276313	0.11720305334903237	0.12864853467834983	0.13643348349926118	0.12020722777431408	0.12234599013988692	0.14349841434027777	0.1831390862123475	0.18159062442970106	0.21559956951012946	0.3273866024649404	NA	0.2834321142529595	0.1767300451153733	0.20552257881775454	0.19697022026324892	0.05119369657177591	NA	0.09266096126333694	NA	0.06192276053401895	0.10335066925128625	NA	NA	0.2598446399519806	0.7296553156750675	0.17245656996421538	0.1358906870146846	NA	0.024006293546149353	0.051119633691500035	0.06505269388150266	0.04322147721902497	0.031222153965028938	0.0784235264358349	0.12130227462375179	0.14325490647991182	NA	0.17265094747823723	0.8960126338410949	0.22748606437129126	0.11908945808759294	0.10264467710401508	NA	0.03963218834326042	0.04961746981215103
0.4423610313785966	0.3749348207809763	0.3074655634938428	0.23174801375700477	0.15197763483542068	0.056114106523101684	0.0564711875674438	0.06050116529717018	0.051687168351555964	0.05380936245130391	0.06003189421224389	0.14325501578358107	0.16374153127188293	0.3222497179394165	0.6350537169239532	NA	0.4271183592051344	0.16734539113381333	0.15674849201032445	0.14761123034215431	0.012403066875724492	NA	0.0192609655483607	NA	0.02336353940115291	0.0426186756918575	NA	NA	0.8941047186648259	0.30807293211939446	0.11952106906264455	0.20633535680059834	NA	-0.0030238641864413197	-0.003470395108384667	1.7078763223586353e-5	-0.005116491177426384	0.004902247973929588	0.023088205156251932	0.11076254142163448	0.11304494450173434	NA	0.9848248390069092	0.26610278522087377	0.8388765197559528	0.08690743236459933	0.10289428919023653	NA	-0.012405316023369608	-0.009877308237705924
0.1498257779246016	0.16627010700877695	0.2265604694410308	0.5494681318229544	0.585494448040244	0.5449794894331501	0.5219018316649827	0.5234388228699441	0.45704401268308337	0.5598024516216134	0.614271120082324	0.5262067322954339	0.5081713277034139	0.5293720246592181	0.08448913262325537	NA	0.09364675459856303	0.7682052279841142	0.6496669871309985	0.6222753713639747	0.5632306589969418	NA	0.5722767763667908	NA	0.5939883831304045	0.5633765441431734	NA	NA	0.07897377598257813	0.1268385742618495	0.7556929861961125	0.6923073577469626	NA	0.6260511991106086	0.6186130638933088	0.604231540440793	0.6468188045161459	0.6240137830649762	0.6177827140632103	0.7928808208396905	0.7231184586627855	NA	0.07666901308318978	0.10583277787133792	0.07867213836065892	0.8328572390517215	0.7714659555808187	NA	0.6393950599003073	0.6242948606116518
0.10879970183515865	0.12365879414825906	0.17352997865122866	0.5840104767102072	0.4786113413901001	0.4909532305148702	0.47446654056560367	0.47411782917403644	0.4180149633240781	0.49543794504010685	0.4988367092299298	0.4424184787422054	0.4302749779237895	0.5047311075285658	0.04472071349271404	NA	0.05190527585872442	0.5483708451518591	0.546966882816046	0.519542201375677	0.55974847764686	NA	0.5361372498323496	NA	0.6134876860333675	0.5179000114307757	NA	NA	0.040062746074395715	0.07899267046532395	0.6450670367259806	0.6848818288886637	NA	0.6718403085767897	0.6147024027037681	0.5965534509955676	0.6819474055499362	0.7621212920992535	0.6211091200373382	0.674148636907179	0.6465896895449625	NA	0.04351672095381048	0.0610369408331192	0.03908210753945283	0.7356098568111509	0.8251413517734519	NA	0.6458829837125959	0.6344711665327647
0.14501462572122628	0.1519668319625926	0.20944206074969912	0.5116838103832178	0.5461045986295666	0.49833196281794245	0.4742428393529145	0.4766532949191197	0.4148394250347995	0.5129083761515094	0.5745821166655519	0.48690632709518955	0.4706868573865628	0.4949509814273139	0.09321162735170506	NA	0.0930378325926934	0.7620215008947694	0.5996412802666817	0.5750860065440009	0.5119645434573584	NA	0.5192664965560506	NA	0.541089313800626	0.5124743628171142	NA	NA	0.09897978706349488	0.1164339120552478	0.7014679668751052	0.6422437729145039	NA	0.5695232859809456	0.5602551201582047	0.5477108657515309	0.5879941748825447	0.5682469036492052	0.5628317876241433	0.7492609810048275	0.6701426490869178	NA	0.10171732344623473	0.10023003430600713	0.09536080487711004	0.7730104445613506	0.7157690573260393	NA	0.5788795732279095	0.5661055231316798
0.019862604655774253	0.03421034834843257	0.1017791526416779	0.49718345968624866	0.37862708716503546	0.6292045272539207	0.6212220452321431	0.6223150858730279	0.550629316968155	0.6097070953013264	0.5318764109612997	0.39031879198504754	0.3893726029895705	0.4285150205704164	-0.05074243442110939	NA	-0.03424739339823307	0.3455378858505007	0.4693088538679481	0.469146843737033	0.7576396763164767	NA	0.7310057359187033	NA	0.7880779377424457	0.6570473865668892	NA	NA	-0.04927342852735568	0.0031717413451194513	0.5786499065376333	0.6683809560573354	NA	0.8935106293904543	0.835608070312231	0.8184464285526551	0.8731144461244709	0.906501061464955	0.772484004984731	0.5856557381673223	0.6126114329794917	NA	-0.031745420598683606	-0.001658168372319652	-0.05059913393342212	0.6733318964517424	0.7987189780347488	NA	0.8768629225098555	0.8640911477567189
NA	NA	NA	NA	NA	NA	NA	NA	NA	NA	NA	NA	NA	NA	NA	NA	NA	NA	NA	NA	NA	NA	NA	NA	NA	NA	NA	NA	NA	NA	NA	NA	NA	NA	NA	NA	NA	NA	NA	NA	NA	NA	NA	NA	NA	NA	NA	NA	NA	NA
NA	NA	NA	NA	NA	NA	NA	NA	NA	NA	NA	NA	NA	NA	NA	NA	NA	NA	NA	NA	NA	NA	NA	NA	NA	NA	NA	NA	NA	NA	NA	NA	NA	NA	NA	NA	NA	NA	NA	NA	NA	NA	NA	NA	NA	NA	NA	NA	NA	NA
0.04129611522707081	0.06198771658194095	0.11314895830396748	0.47061784494333436	0.3275675913857279	0.5687995149062193	0.5701804755770562	0.5694779594295611	0.509987675801798	0.5565948971760618	0.4876118764586163	0.3388191772895357	0.34053273479398116	0.3958739522254657	-0.0246870701726511	NA	-0.008164952861433128	0.3090129046260858	0.43156891733648917	0.43014584267715184	0.6883652725161574	NA	0.6618794987349371	NA	0.7592175824036583	0.6347066397360278	NA	NA	-0.029778560985206825	0.030811592833172634	0.535506183741672	0.6323832049820006	NA	0.81374243268294	0.7667589405967022	0.7402562780311643	0.8317609319961786	0.9070882997389829	0.7738923487461588	0.5224139541385591	0.5599645881472688	NA	-0.019658966871621514	0.021336819056965797	-0.029685615664641642	0.6349652824629649	0.7668224695894509	NA	0.8015376399508574	0.7813587327166523
0.03189039602410603	0.043649383691040426	0.07084706019760195	0.3769310290281531	0.18464580043356496	0.3443102879767068	0.3444592732468868	0.3439272587681002	0.3121517015915431	0.3357228829702667	0.281068203164195	0.19247047967682449	0.1947946246836911	0.2813317715872638	-0.011860904364503407	NA	-0.002725588271117604	0.1739321136033733	0.26051043702488363	0.24910039924184776	0.45401276558694853	NA	0.4089166152879501	NA	0.5292460854759299	0.4040520274388228	NA	NA	-0.016732244255716313	0.016745527534550303	0.3369555801846337	0.4560468197309659	NA	0.5780773101652297	0.5059294433156284	0.480993794683198	0.5885080498464444	0.730931233067403	0.5418046352755574	0.3318674587058232	0.3619400173971076	NA	-0.010508135463486331	0.009739194341509706	-0.01678632905212587	0.42435482194963897	0.6038787892602449	NA	0.5372710907801255	0.5240917400998023
0.07814918076508859	0.10451718315631685	0.14955270415166372	0.4358686766740603	0.3241186819720632	0.5696633849152419	0.5752610874965414	0.5699446935021835	0.5197180643803408	0.5689686949148256	0.5087273204679843	0.338517570532327	0.34089113475568766	0.38427510065050013	0.011647303046510675	NA	0.033289225076718415	0.327089014462233	0.44389590176535493	0.44490037029687185	0.6767153374130879	NA	0.6534963718816713	NA	0.7628538035029145	0.6625757586431492	NA	NA	-0.0041412410446252665	0.07445787525423919	0.5529203729001415	0.6333509319947283	NA	0.7824415563552486	0.7550399389261518	0.7178541364762719	0.8158405804943283	0.8866885820567846	0.803539433858296	0.5252892135490055	0.5694060933009095	NA	-0.0045028771252610695	0.05917421172124702	-1.4542271088888848e-4	0.6469931163319758	0.7439363457802578	NA	0.7777939075284581	0.7520993822048306
0.37460915940363027	0.3911509429162845	0.47284636294543264	0.7966968457668624	0.8188979290611706	0.717907858689928	0.7031274664185301	0.6980283015834022	0.6173206103905351	0.7259243327186069	0.7367800630191305	0.7619637199405008	0.7448657287854165	0.7742755791966766	0.2661013500025123	NA	0.2912234567827466	0.8072744421332447	0.8722051733713293	0.8422739071776733	0.680521166416838	NA	0.7181750214213065	NA	0.7185313644233758	0.6694477215194472	NA	NA	0.20296875340236561	0.31588802206504857	0.9050818500034468	0.8627924351983098	NA	0.7006919413378693	0.6969499263700496	0.7105158830863918	0.7155557562131276	0.701567970210527	0.680361394319409	0.9092367145279929	0.8880131347233382	NA	0.14886218267445187	0.2569839526089401	0.21914749703131295	0.9112119819669318	0.8726910521119717	NA	0.687831721010675	0.7031861080279798
0.3646776966897245	0.39405539181387134	0.45499160985402815	0.7175655892764502	0.7611409375998374	0.6528689484757417	0.6332535322370693	0.6349705029451783	0.5521938020732663	0.6642235524545579	0.7317857080716896	0.6959075219954892	0.6786375336361407	0.7071147590217206	0.2626337241894	NA	0.2925289264503893	0.8657889766697959	0.8000082292534758	0.7779364237737495	0.5808122999935172	NA	0.6352277597442738	NA	0.6157309103735605	0.6013638529767653	NA	NA	0.19121895484477247	0.34496055905020345	0.8356217569485789	0.756191462254572	NA	0.5911241527022303	0.5956647320801749	0.6167655623491326	0.6170385089262722	0.5883409516904148	0.5978359199508666	0.8595453722369668	0.8090846728262416	NA	0.12886618544248554	0.29853864604818847	0.21042304598181022	0.834317806687862	0.7703857115342219	NA	0.5887723914724677	0.60632984428758
0.31195366882195336	0.25246759026271465	0.17210547248552874	0.19630632832699885	0.11522383025804656	0.026501099001951384	0.026933146789927382	0.02860995175786758	0.02383935023033602	0.025869921154774062	0.026619666847264068	0.10379123621434919	0.12290204874031459	0.28238636072890705	0.5137660958388158	NA	0.2756580438299167	0.13338174989868332	0.11484508518172054	0.1020133548723408	0.006463483358832169	NA	0.009915738343507695	NA	0.010705863981977355	0.021608807323105286	NA	NA	0.8196171372456613	0.21945716852725405	0.0884080031932963	0.1836437002847918	NA	3.330514096637017e-4	-6.31041314090547e-4	0.001484595687931347	-0.0018655081799222773	0.0022718667334529095	0.010594674409836264	0.08957330162041563	0.08548301803091839	NA	0.9567577099432215	0.21354984663842194	0.7289183952089784	0.06949662623030746	0.09056641500581965	NA	-0.005090571872431526	-0.003310402991339228
0.2590376174034301	0.2956203902841728	0.2175359235980882	0.15141191439199767	0.1419603183775698	0.08679656558501521	0.09588453523237897	0.10290273274897797	0.09018665667253414	0.09206909816679898	0.1097947896997348	0.14383668000963848	0.1410891725156535	0.1722323175301966	0.24292258818025425	NA	0.1976275996193738	0.1425614273396582	0.1653574853069496	0.15545474166732412	0.035905186012420945	NA	0.07068642962263084	NA	0.04411195124853305	0.07944072239639297	NA	NA	0.19492330843535619	0.6319948601625923	0.1404284448744149	0.1053871853659848	NA	0.015103416216026745	0.03841380560011583	0.05019249012467778	0.032156134519714455	0.02201701796395141	0.06016497542406374	0.09578915531654691	0.11123249751223403	NA	0.13027523913772265	0.8206316834679571	0.15878758424419825	0.0955542120883977	0.08393454970222508	NA	0.03042074934477012	0.03819608881490882
0.09835567837411457	0.11513526101819137	0.15734872073350065	0.5236669299983954	0.39147371779378826	0.433907788548899	0.42363323714237683	0.42504795381933175	0.37611111007071346	0.43569210647925405	0.41974129783312	0.36812112168836225	0.3596178825426314	0.43914107952846315	0.038643944397437985	NA	0.048815618447590206	0.41673380351167155	0.47828416533116486	0.45677835626919566	0.5193955630735626	NA	0.49144490260273616	NA	0.5826997689324923	0.49063350297499436	NA	NA	0.031236896125839943	0.07908862980589991	0.5787375107846623	0.6339454468073331	NA	0.6414758295534213	0.5854597950930491	0.5614724693306918	0.6615827511340727	0.7547905195678316	0.6141483069639624	0.5766810244434721	0.5770955245338775	NA	0.03287083925182155	0.06371399009411008	0.03128789258187852	0.6813528169223373	0.7849419913104025	NA	0.6241163567814834	0.6069412531944904
0.0790154735075136	0.09102461006729891	0.11912438912497032	0.47718577822416	0.3291341814535893	0.36238135305728497	0.35101824953620636	0.3520504595568868	0.3111528941965448	0.3640896810050142	0.3607889145765491	0.3025806754013981	0.29565083302272316	0.3890821698936145	0.037847344716918294	NA	0.03458131983699384	0.39380833217525546	0.3950206865304981	0.36863837248016146	0.4461440660703437	NA	0.41054115806552244	NA	0.5042500464200483	0.40456247177355575	NA	NA	0.04622176840920137	0.05794964594589635	0.4863372689724456	0.5555056940684182	NA	0.5680591037590372	0.5001524912475216	0.47895432065452154	0.57725535329308	0.6888091500374388	0.5205799287457225	0.5084204576721149	0.4917248134468784	NA	0.056395279638538014	0.04659997694557183	0.04169946432929342	0.5816807410144286	0.7092260137398777	NA	0.5363597943007977	0.5234350552914051
0.007210760087799133	0.020365538782062396	0.07291931623447954	0.43964471582616	0.29091055595359516	0.5140882154922826	0.5075860300768792	0.5083247969549343	0.45335470625646423	0.4976221675923926	0.42545011014494594	0.30181252618576304	0.3007331122819749	0.35846423259139	-0.05195547798702734	NA	-0.03886822816605011	0.27019697193149295	0.3807029932666162	0.3751497667894659	0.6518527763642085	NA	0.6117318819357517	NA	0.689308761877341	0.5564180162377735	NA	NA	-0.04868133041457633	-0.005439151877795152	0.48374614065389004	0.5899486881051438	NA	0.798787853467676	0.7318839895611922	0.7090848072555315	0.7791887292165556	0.8476220436799841	0.6854524197979566	0.4901311865340351	0.517817065273803	NA	-0.03091111454483121	-0.008196685180644257	-0.05084104543476924	0.5831678944687467	0.7350785377357996	NA	0.7764786721008858	0.7611927974546034
0.013148335703116742	0.039696370043619325	0.09237188096687121	0.45719905112572334	0.35949648457793315	0.6216786674755427	0.6220943823479745	0.6219569783027673	0.5558224698323823	0.6064129461981427	0.5306635972236569	0.37407271404609466	0.37417237557665656	0.4025192546714898	-0.05730620469909722	NA	-0.043546618378562565	0.3355550822684065	0.464992730736924	0.46604091257399766	0.7587231860948142	NA	0.7455949828379372	NA	0.787268564623953	0.6678610797294202	NA	NA	-0.05461022691218668	0.01810273821674335	0.5775776492681219	0.6570118294002516	NA	0.8873693222551189	0.8669379799747898	0.8416052144278394	0.8828359776682796	0.8855191801249646	0.7881679873018859	0.5712612569684794	0.6088787102837007	NA	-0.035365092542481096	0.015023348765017201	-0.058488173907435874	0.6766304988420565	0.7740171493336626	NA	0.9096742294425686	0.8895610948568997
0.01623287891201616	0.04706294598168556	0.09568531833113156	0.4780051481255529	0.3698477613919962	0.6271026943156944	0.6270400479653243	0.6294603205530306	0.5608917618252659	0.6108525619809153	0.5340515095303201	0.38550184702701246	0.38566162122086256	0.4182701459739562	-0.057801639871465124	NA	-0.04525892874914477	0.3377383479037173	0.4718795482844834	0.470018299309454	0.7565861349578709	NA	0.7522790617125393	NA	0.7843231948269981	0.6641485914564002	NA	NA	-0.055492379787329016	0.024091805176374596	0.5772685728320921	0.6603441743836764	NA	0.8832903237618008	0.8589230041884526	0.8473853748174032	0.8791693306538205	0.8843071725931047	0.7786813922924646	0.5702626365361633	0.61039863306131	NA	-0.03592193952429628	0.020284196295779808	-0.05999708031592626	0.6682331194504395	0.775479639125147	NA	0.8994257498991982	0.8950984049785626
0.025023703141263117	0.043300248670098386	0.07758055133602347	0.404394528987153	0.23211750231042608	0.42923421750512514	0.4295659546821605	0.43104146944277744	0.3853897622860458	0.4181533415448914	0.36189523037091775	0.23874085676298368	0.2403044433335262	0.3152579786792927	-0.026358424830183937	NA	-0.014012312203548524	0.22613807395480662	0.3269955066366182	0.31965408958157493	0.5505253789523811	NA	0.5140615705954343	NA	0.6237866558384797	0.5035898908419829	NA	NA	-0.02864280144020723	0.017612961220860066	0.42148636116403415	0.5282743019403654	NA	0.6862639989732979	0.6236996510754348	0.5974965524271496	0.7033115806447605	0.8127829437304308	0.6505267469238689	0.41085785288123267	0.4434010006160004	NA	-0.01835823459484594	0.010855219685341658	-0.02922439387647666	0.5240818777090707	0.6820809286561375	NA	0.6647681405906102	0.6456996013605002
0.02350153611637031	0.03471138664445608	0.04729982655368571	0.3240902816941318	0.12164497163476626	0.24172270055069736	0.24195023881414074	0.2438550866799803	0.21719688431854642	0.23352580620940722	0.19393089223757926	0.12269750501057537	0.12442910760918385	0.22160959640616534	-0.00901570442949617	NA	-0.003671221526401325	0.11653269378862172	0.18494309819143184	0.1706379872438628	0.33839464992262047	NA	0.295488943671499	NA	0.40996449895079057	0.2985083340900606	NA	NA	-0.012736729774356435	0.01293588491170915	0.24697879280746343	0.3625115539249804	NA	0.46252210483100464	0.3813381507800171	0.36458446943377637	0.47208486882775225	0.6249663109373981	0.42749599084307377	0.24343519671831604	0.2677788614662629	NA	-0.007807479987004609	0.007479692092956627	-0.0128560244725127	0.3308128394930516	0.5162156166412226	NA	0.4163901562929949	0.40894526392369057
0.04679866385205536	0.07153400963320862	0.10439326152261443	0.38213595113466314	0.24234200165668104	0.45377571673985484	0.45424746923255416	0.45414648164312876	0.41203903260634095	0.4501479221597856	0.3989565226942075	0.2526574146685384	0.25351722570173096	0.31461764136625997	-0.006825596857308868	NA	0.011071741937934709	0.2550962126360376	0.3557085327362264	0.35025439165626115	0.5685998782952105	NA	0.5345504850350327	NA	0.6545143957037747	0.5569556709734798	NA	NA	-0.01494680656960101	0.047128572483723485	0.46239910448898686	0.5517519846918242	NA	0.6925090303000894	0.6487888337730064	0.6108342357051183	0.7254597795871193	0.8244740760548092	0.7109797248882942	0.43835369521170847	0.47586246402257004	NA	-0.010392424996260297	0.036957674602840905	-0.013187745729862824	0.5654847910988913	0.6893342077577942	NA	0.6837715706109202	0.655379533082687
0.4783022592352436	0.4873300190446428	0.5769730932810241	0.7745123593233733	0.678972274982904	0.6827727223617897	0.679954164789992	0.6880715469981457	0.6099440555893476	0.6633821719633263	0.6094709199079675	0.7160299310847065	0.7243879637047179	0.7550086166585148	0.3588935966246657	NA	0.39968616811376484	0.576673910266246	0.7508736349810013	0.7651632180678074	0.6728587309126648	NA	0.6990039502632165	NA	0.7232355320345117	0.6455287005058328	NA	NA	0.26129535967499745	0.41943195617282103	0.7895131619907999	0.8428181758616335	NA	0.7055924587680349	0.6896763901491764	0.7031009926696541	0.714053975333592	0.7408209614367626	0.6850561991164044	0.7554739089880235	0.809554054109566	NA	0.17329708409405042	0.36114669612455486	0.287895489429779	0.7733992064334635	0.8459773902654101	NA	0.6856471044585607	0.7004485687013556
0.4046687876188357	0.4304129121150077	0.4969167414735162	0.7027012096531269	0.6059575961948196	0.611847427858084	0.6160433491678354	0.6208272476749392	0.5557239466494469	0.5975173202706067	0.5496857159391666	0.6446363144916165	0.6560100352098847	0.6868156302917507	0.2913640927130913	NA	0.32107470258443427	0.5114235609401157	0.6789440232992241	0.6887875235584302	0.6055166372615158	NA	0.6395151906607303	NA	0.6514603973567356	0.5870185756828916	NA	NA	0.21268192399211458	0.4067789527263911	0.7125642627145887	0.7641441151804736	NA	0.6291944921233047	0.6313052381906262	0.6415831866660666	0.6504268119877751	0.6685751003476912	0.6288348196093327	0.6714288633047766	0.7310149102561548	NA	0.14594609053481694	0.3760712776744206	0.22851637773837147	0.6985456139944392	0.7634761992988439	NA	0.6252538324374125	0.6394982660198161
NA	NA	NA	NA	NA	NA	NA	NA	NA	NA	NA	NA	NA	NA	NA	NA	NA	NA	NA	NA	NA	NA	NA	NA	NA	NA	NA	NA	NA	NA	NA	NA	NA	NA	NA	NA	NA	NA	NA	NA	NA	NA	NA	NA	NA	NA	NA	NA	NA	NA
0.289539326906951	0.231300660296145	0.15090666738714523	0.19019526465730938	0.1092108218568464	0.02181811357070415	0.02209890140317889	0.023478921635280457	0.019216951493818035	0.02133752482738144	0.02135328629602329	0.09742486307160138	0.1161597437289395	0.27520013108689906	0.49152543677957494	NA	0.2519063196549123	0.12778665372521295	0.10785775529804136	0.09465326417458628	0.0055693201343349	NA	0.008363569097439285	NA	0.0087536455022083	0.018291906113884513	NA	NA	0.8037990158687073	0.19851206833721424	0.08330949804124411	0.1795964639581458	NA	0.0010792795766479358	-1.661464295626173e-4	0.0017656186870684879	-0.0012365636654856505	0.0019853516986866587	0.008639827754324854	0.08625116298599983	0.08106642114497042	NA	0.9482422720035434	0.19617981084600805	0.7103222629667824	0.06665381790682388	0.08847262584356334	NA	-0.0038437640275161716	-0.00218476048527848
NA	NA	NA	NA	NA	NA	NA	NA	NA	NA	NA	NA	NA	NA	NA	NA	NA	NA	NA	NA	NA	NA	NA	NA	NA	NA	NA	NA	NA	NA	NA	NA	NA	NA	NA	NA	NA	NA	NA	NA	NA	NA	NA	NA	NA	NA	NA	NA	NA	NA
0.3413618112529443	0.2776500091449748	0.2052568272959827	0.2020455577159044	0.12124228467457991	0.031161297848534348	0.03161304859587982	0.033554845341306525	0.028508182601474884	0.030040193393871976	0.031702208611145095	0.11017877407688187	0.13001487884347446	0.2887496774064166	0.5422046305888187	NA	0.3176946404705618	0.13791988423255536	0.12207848035937388	0.1101786733864655	0.006430922357146188	NA	0.009831966341093087	NA	0.01260904314748012	0.024737961641812228	NA	NA	0.8366410027751459	0.22343556751877705	0.09303287150536399	0.18699062228503655	NA	-0.0015996642586566644	-0.0029869690524491005	-8.968882465943592e-4	-0.004425114237366645	0.0018460070590337447	0.011999095538529864	0.09222374400675509	0.08957504090119957	NA	0.9626227131947954	0.2012293185183831	0.7674615978009968	0.07156793694157701	0.0916824822614444	NA	-0.008588809731721178	-0.00653542085388729
0.10625644169957506	0.11583664163856261	0.14566593151075766	0.4645444727621723	0.36948210951774474	0.39047325054122467	0.37790621145645886	0.3800588788277299	0.3334927394607856	0.3979748910507465	0.4189411097640633	0.33029999570982954	0.3217921544461576	0.4025443195905946	0.07531517032068882	NA	0.06298157015327516	0.504158736747969	0.4505422782152354	0.4261904272687276	0.4643012309744269	NA	0.4373067811755967	NA	0.5196336097927657	0.4512177661697667	NA	NA	0.09922806240120721	0.08524585081515307	0.5555904265166294	0.579596270375773	NA	0.5773506777299576	0.5290299294082135	0.5022547668553763	0.5945486671087113	0.6649432363576633	0.5620472311095455	0.5761608009423609	0.5392057399936642	NA	0.1149510280476699	0.07340691345888005	0.09052121754625894	0.6682404066836809	0.7194678077228427	NA	0.5678715096893535	0.5450737069614707
NA	NA	NA	NA	NA	NA	NA	NA	NA	NA	NA	NA	NA	NA	NA	NA	NA	NA	NA	NA	NA	NA	NA	NA	NA	NA	NA	NA	NA	NA	NA	NA	NA	NA	NA	NA	NA	NA	NA	NA	NA	NA	NA	NA	NA	NA	NA	NA	NA	NA
NA	NA	NA	NA	NA	NA	NA	NA	NA	NA	NA	NA	NA	NA	NA	NA	NA	NA	NA	NA	NA	NA	NA	NA	NA	NA	NA	NA	NA	NA	NA	NA	NA	NA	NA	NA	NA	NA	NA	NA	NA	NA	NA	NA	NA	NA	NA	NA	NA	NA
0.0031690603142382283	0.02659400385319432	0.07124184247090595	0.4185684180859531	0.3045239789166124	0.5468157662030838	0.5493641423666938	0.5469492325204328	0.490412952048082	0.5353164610450603	0.4665067401115592	0.3147444200042648	0.31491799290039735	0.3552570177372543	-0.05837795260160724	NA	-0.04686299843842533	0.29131086709120985	0.40965017198679726	0.4094983920543735	0.691559525708748	NA	0.669023883364442	NA	0.7265793520142924	0.6060038964838995	NA	NA	-0.05395222248939558	0.008455940405167216	0.5206470182704039	0.6082946733923859	NA	0.8296504689668363	0.7993765018795645	0.7714314488003037	0.8249820160243476	0.8505536742944667	0.735689411434587	0.5150191612061268	0.5507751225909358	NA	-0.034282552084485926	0.007207546122580899	-0.05770780286655784	0.6280179341477146	0.73867829446285	NA	0.8464422687341645	0.8257088787759627
0.008537819537247334	0.036581469899391796	0.07609782143823772	0.43946075479969693	0.31052489860924787	0.5441021304807251	0.5419314094270239	0.546590935189664	0.4850260465186858	0.5288462411581506	0.46087241100058	0.32243265626953643	0.3224815218417135	0.3690543787875092	-0.05575979863668013	NA	-0.045259609788387556	0.28883641856867426	0.4098819373159484	0.40577455775810317	0.6748185270621705	NA	0.664176182211162	NA	0.7099240914900676	0.5929801425392729	NA	NA	-0.052267797452584974	0.016192523620839568	0.5142306669436861	0.6040227721983346	NA	0.8130791415979315	0.7767940934595975	0.7656219510465504	0.8128008211033276	0.8426870565518323	0.7169355609304275	0.5073776487209477	0.544624737216988	NA	-0.03337322683215525	0.013406609580892565	-0.05641235171699772	0.6126580267958815	0.7382235676733425	NA	0.8254375199921757	0.8212201258672382
0.016222436877188065	0.031285011337707516	0.05439794325858718	0.34991898366893587	0.163600355743525	0.32516303328919133	0.3241491909359538	0.32711924780834906	0.29263213894048107	0.31563996137544625	0.2689623398824044	0.16760669844431925	0.16920688293808014	0.2547981304088003	-0.02394800965529013	NA	-0.014605208160132544	0.16578120476435687	0.2485174048648366	0.2378999613199712	0.44207590962748256	NA	0.39940335395969373	NA	0.5163520289343254	0.4026219413853818	NA	NA	-0.024955293461919006	0.009376067902610592	0.3341163449144247	0.44453457245747324	NA	0.5778837905387303	0.5087866411870152	0.48185076616486183	0.5959823506701426	0.7267755678762428	0.5502016536818004	0.3252951715670064	0.3534849934789688	NA	-0.015649902160042736	0.004613190037693258	-0.02582023933401857	0.4347746812302867	0.6052610674178086	NA	0.5515684609844452	0.5322171887792558
0.019961407392887286	0.030360809585922955	0.03255610817832935	0.280137358934177	0.07249437543207529	0.16242500728624798	0.16292875634735454	0.16614128989786017	0.14739442524260174	0.15482904075073306	0.12369064247765206	0.07168106623173608	0.07347484439818285	0.17598797551756723	-0.004733476735971219	NA	-0.0020853362008083328	0.07084610218160343	0.1250486922633095	0.10823553506772168	0.24966953845555134	NA	0.20700028092667197	NA	0.3164376504328357	0.2136744649002542	NA	NA	-0.008228195206706063	0.011621628047690085	0.17463228574246195	0.2891440349973465	NA	0.3679282901089341	0.2856334385862409	0.2722035387553431	0.37672469279475423	0.5356734266471238	0.33476414322780296	0.17242838222296977	0.19375265566499578	NA	-0.004710930050186206	0.00683409151951519	-0.008694670216235061	0.2514657892921401	0.43981313335977557	NA	0.31948002158715444	0.3150598163721244
0.02996486441182503	0.05097195557084711	0.07307133697491955	0.34017349783574813	0.18135461600905012	0.35941568142284674	0.35865112648519953	0.3597134919347858	0.324306002742054	0.3564618082770917	0.31565535840460324	0.18532129696949357	0.18597788628882012	0.26114786571444343	-0.012433442051178984	NA	0.0010183495971287841	0.20015192564280151	0.2837392849148757	0.2747719972865443	0.47252425010066523	NA	0.43350301739644603	NA	0.5570976150468436	0.4629837265702231	NA	NA	-0.016546826557313793	0.03071807920940852	0.3831608533315078	0.47712437547681247	NA	0.6039070845330337	0.5466739993529375	0.5118342506423973	0.6343337124027708	0.7538789355247084	0.6173050066187459	0.363887392699356	0.3949776627199224	NA	-0.010183750588992728	0.02380661515976126	-0.01558266277058487	0.48969120723573495	0.6307845865917495	NA	0.5872709193862257	0.5614802444217438
0.4478304913942564	0.45698575639410494	0.5342356446190999	0.7418806295490559	0.7411496005721071	0.6742554019622192	0.6576798874334836	0.6544831474692577	0.5837920326906861	0.6824143996640263	0.6965127224163774	0.7242201865824159	0.7131360833345877	0.7462211455290643	0.3466126774596504	NA	0.37468079266669174	0.7302707542873621	0.7830818437257443	0.7791132698610393	0.6225837532061945	NA	0.6611471380452587	NA	0.6612569418933564	0.623636333955242	NA	NA	0.2682416369419687	0.400295189710374	0.8375622709436827	0.8112590168878765	NA	0.6279828342989959	0.635311221859911	0.6459418682462892	0.6442567268803641	0.6351925354195959	0.6244885894113147	0.8403886724233621	0.833468610906405	NA	0.19333836522979808	0.34692755488836857	0.291161585813132	0.8076171070508844	0.8010246636181236	NA	0.6202734847109782	0.6353177067356179
0.3492777844348109	0.3799954135005097	0.4430514443802173	0.6667801667448341	0.6013493935102765	0.5991772104548888	0.5920226564787983	0.5956767020469546	0.5280002409656164	0.5914052256565027	0.5674185369019945	0.6237796333312304	0.6259288905484066	0.65903094159651	0.24409194780333013	NA	0.2740587774846514	0.5316037324349722	0.6589981662329828	0.666182086405875	0.5718626723952962	NA	0.6134173265164509	NA	0.6127283708655707	0.5699292153632101	NA	NA	0.17901699544431685	0.3625149305287176	0.7073885282023702	0.7301228223051223	NA	0.5936592264230911	0.5992956782164991	0.6138029828918139	0.6206600817254634	0.623434830731631	0.5968003378907364	0.6816062150192511	0.7200768715476611	NA	0.12456784791883166	0.3382342607993694	0.1952376157994386	0.6913194357103891	0.7358827133828261	NA	0.5962154818570964	0.6111662906333873
NA	NA	NA	NA	NA	NA	NA	NA	NA	NA	NA	NA	NA	NA	NA	NA	NA	NA	NA	NA	NA	NA	NA	NA	NA	NA	NA	NA	NA	NA	NA	NA	NA	NA	NA	NA	NA	NA	NA	NA	NA	NA	NA	NA	NA	NA	NA	NA	NA	NA
0.2797375969254467	0.22228319406837976	0.14137808951707304	0.18791831609493204	0.10709658375437325	0.02012742503075969	0.02040186525952286	0.021598997617997332	0.0175235155718702	0.019805619106374947	0.0196446974806624	0.09506324223600246	0.11355977869385116	0.2723743028718079	0.4815913975996854	NA	0.24071572399116364	0.12609431008284253	0.10529680457721016	0.09202486340242487	0.005389877741155873	NA	0.008062270866237502	NA	0.008105253434386197	0.017149840638150657	NA	NA	0.796380193837502	0.19204484187238985	0.08155032255818001	0.17805880708052052	NA	0.0015536803132770963	2.6457512595927016e-4	0.002193797334264709	-7.447934535642147e-4	0.001952956872450706	0.007971995627060437	0.08520491850107519	0.07953355301832316	NA	0.9438980773681891	0.19261869390571	0.7008363269451441	0.0657984152736752	0.08780983752259314	NA	-0.0030744077796299135	-0.001458411902553818
0.16588502868814486	0.1892968586410895	0.13599823885894913	0.10070839798568562	0.0898013304268461	0.047247282140613904	0.052948396442913895	0.058563256331420094	0.051583980807430874	0.05189898015676388	0.06289831111475278	0.0903164437297526	0.08947293772960452	0.11817147521768784	0.16109564919801755	NA	0.12495723830997614	0.09366761194376967	0.11343658119742087	0.10325556444625336	0.017176162225284848	NA	0.03865454865848477	NA	0.027574769769924814	0.05118186752346756	NA	NA	0.13474224696910517	0.4530903105034443	0.10036562588612438	0.07255348008638146	NA	0.0037447683326691716	0.019051647470946752	0.02575048812659077	0.016020776614898872	0.016762154050224107	0.042126935808484964	0.06399192358762044	0.072446207502906	NA	0.09395297976629635	0.630550483308087	0.10639807559706695	0.06646106989339626	0.06481196822846924	NA	0.014077698504741177	0.017959530495634885
0.31130858697772323	0.2501005289784481	0.17600893379514745	0.19483857557340728	0.11357252532243725	0.02495570102018732	0.025083617682732758	0.026988514924847412	0.022316090134967343	0.023868913123148764	0.02436670984714697	0.10213555681886262	0.12138263905245851	0.28030985959311777	0.5130767765582654	NA	0.28449140797126116	0.1302741552949056	0.11325194589394645	0.10036517873052221	0.005265758467610905	NA	0.00806712888085634	NA	0.010062267646287633	0.020592897933568815	NA	NA	0.8177442426492856	0.20169606754350325	0.08685599363951807	0.18208570671608276	NA	-2.9749970065457527e-4	-0.0019795145227457745	-1.713254569153624e-6	-0.0030588718709319857	0.0019229643198494031	0.009945503844067831	0.08798490452796291	0.08388226206747719	NA	0.9538266546731438	0.18764724735474825	0.7426834910660154	0.06827702249455103	0.08971386164334968	NA	-0.006353697910988948	-0.004457583254381215
0.0341919334363851	0.04550817941735731	0.047418866618253584	0.316396794556098	0.12638406309274863	0.17034544515005623	0.16725040340265654	0.17123485623282905	0.14914534227237705	0.1663490211220421	0.1561684250398194	0.10751270820017628	0.10588594900888493	0.21093978010531167	0.009322945099377198	NA	0.00929064570534191	0.16585304052801728	0.17820162961717728	0.1526067043484678	0.24862214235507077	NA	0.20883423515146105	NA	0.30837365983186765	0.2146605052817181	NA	NA	0.0076384967367527715	0.024467127659778067	0.22882000307085887	0.32104528939787114	NA	0.3658920551732371	0.28464590204586543	0.27232738998053024	0.37364806190489774	0.5205959038928777	0.32779780758593535	0.23835268787392433	0.23752592957691743	NA	0.011229179010877234	0.017273039693545985	0.00641145859094254	0.3161487825097805	0.4779497636074753	NA	0.32003607849113475	0.3155968389367699
0.005146839273389686	0.016615452414681202	0.04191860524199954	0.34676045465615946	0.15839187892202997	0.31370844172206663	0.3113889579673998	0.31366269064882923	0.27965646993372095	0.30065707433930533	0.24864030555623512	0.1638577159182418	0.16423556409767529	0.24889505441832685	-0.03446791881786911	NA	-0.027033366793434432	0.1531448072474816	0.23431110349803536	0.2217537048317971	0.4403616829229581	NA	0.3933601961184268	NA	0.48914995626354907	0.3672391679435751	NA	NA	-0.03254495461514139	-0.0033504431780477873	0.31423819299683803	0.43127516922261544	NA	0.5869843621840795	0.5063762148680384	0.4867252027620698	0.5765107828744235	0.6936080048109609	0.5028013871469791	0.3169569593702554	0.34202451168361336	NA	-0.020107430559321075	-0.005703792481981922	-0.03441906917322593	0.4099544879131094	0.5902905155292154	NA	0.5528430544312349	0.5421189332009854
1.9895762106091235e-4	0.022242787789634184	0.05888718835391373	0.38719175820094426	0.25226744373191073	0.4708750994121046	0.4690710614469472	0.47129132731212936	0.4206365067307277	0.4580146547794594	0.3958665640799097	0.2616314371595727	0.26178124486255355	0.31428800180358835	-0.054106746312658695	NA	-0.04331975167355946	0.2460552523944261	0.3539804400480602	0.34943688839932696	0.612342007036419	NA	0.5858087407722972	NA	0.6539008913882548	0.5390439968411355	NA	NA	-0.04965504683486403	0.005066269220602691	0.463401888469695	0.555833494616031	NA	0.7590443186470254	0.7187706828192848	0.6914150874181504	0.7612037035970125	0.810371478259838	0.6781776044543895	0.4560112568280345	0.4895004002630837	NA	-0.03161261667346677	0.0038726767848075204	-0.053245065831657765	0.5738473242731739	0.7032291773321157	NA	0.7735880939653613	0.7523391392776285
0.0018645049490698157	0.026248961435584372	0.05812215430972512	0.39424104677742045	0.25369517875278924	0.4664447203516199	0.46551282755023804	0.46744898288835207	0.41851259321269924	0.45452115772149354	0.39003187995466093	0.2656172487689578	0.2655959610986936	0.3196872552923266	-0.05409911114143802	NA	-0.04558791194175429	0.2396075581798902	0.35081588974154004	0.34364020722490396	0.6006743738369916	NA	0.5815481994407378	NA	0.6384450142367725	0.5232852875262444	NA	NA	-0.049915901168738404	0.00967444460196326	0.4498566120592254	0.5468661503090032	NA	0.7405855686086751	0.7005426525316363	0.6847419698626442	0.7409385830270006	0.7889898434491298	0.6533152247003482	0.4427771541356205	0.47983937974773305	NA	-0.031602479209676994	0.008290828189905083	-0.05415445950490356	0.5494398152406583	0.6847224674189967	NA	0.749667749525773	0.7441940837940367
0.01587917036834365	0.029426709053421284	0.04116521447789384	0.311837572469183	0.11350673658696342	0.24274035733244834	0.24457658505579993	0.24628944418665655	0.22075167743072147	0.2352217123310827	0.19628870809325974	0.11470409215091465	0.11668873669338597	0.21153996604767128	-0.016395362055413136	NA	-0.010262596434598365	0.11717799508068417	0.18709298682773687	0.17334687327059872	0.351600085016665	NA	0.30745755357554766	NA	0.42290358323349475	0.3134398680748806	NA	NA	-0.018217002923562563	0.01019331842772793	0.25737454841635127	0.37167711461355607	NA	0.48303257035567204	0.4073766506804542	0.38482620724742467	0.496525578205182	0.6413632385488163	0.4530445866653601	0.25041411065436414	0.27681074578350523	NA	-0.011105080836524046	0.005677595024636714	-0.018934253149493947	0.35106456709190553	0.5308048745697141	NA	0.4473965141907601	0.4341648513586453
0.019146453856333862	0.028830809604543355	0.026529987556382566	0.2599939464034949	0.051321407535400224	0.1273432401551802	0.12866832149276292	0.13218281507121565	0.11648845483667615	0.12025361342915543	0.09348276668948846	0.04895764832510639	0.05104060818212698	0.15537575111184027	-0.0019408833086576325	NA	-5.560394703021996e-4	0.050823673986204326	0.09878450469803937	0.08106154984571773	0.2096519246664265	NA	0.16764707031292558	NA	0.2741106121038971	0.17563046063410204	NA	NA	-0.005630318217027777	0.011488834943136794	0.1417053581779382	0.2549690335747554	NA	0.3243850430220012	0.24137020628681083	0.22991265782738912	0.3319892365187284	0.492886271900252	0.2916441697582509	0.13989067955563056	0.15987813734932407	NA	-0.003013433372669657	0.006888208524190519	-0.006080598343299136	0.2149893528971351	0.40302389251268667	NA	0.2739916132062776	0.27158980436587593
0.017861808977208824	0.03525615173909507	0.047557988958934816	0.29545664345800693	0.11669362914868683	0.2612915058602443	0.2648135879221605	0.2645633327132169	0.2418278022516337	0.258475967521346	0.22068880559125373	0.11957437332275936	0.12188287456883208	0.20704253854754934	-0.015603451145177692	NA	-0.00584579218248516	0.13623087457598682	0.2071488151985311	0.19449260804182492	0.379236862445363	NA	0.3321144749765051	NA	0.4588294136822768	0.35852574050880376	NA	NA	-0.0183124007222695	0.017834580014182314	0.29101377167862075	0.39648889951100413	NA	0.50953172655016	0.4448564093362758	0.41012334464235767	0.5315268383133943	0.6708193070307396	0.5117630559193791	0.27590081445123427	0.30543349423007843	NA	-0.011575358417221543	0.012784849049966842	-0.018261176940486422	0.39365946939654956	0.5526390829216569	NA	0.4831677189835459	0.46066577278880166
0.4569467115799526	0.4631950199660294	0.5363923536866982	0.666724362208538	0.5914971377388826	0.5846544059538848	0.5866203140264321	0.5852762942212045	0.5300654517764966	0.5757749722388734	0.5352941675928087	0.6256032353723289	0.6350180325541408	0.6622851561566638	0.3512567537515236	NA	0.3884143144015529	0.5061125514958011	0.6563217048524036	0.6702728382386499	0.5673697603176276	NA	0.5939574138264866	NA	0.6102568426946515	0.5517940760222048	NA	NA	0.25109423842890427	0.42585573913351943	0.6846814414131929	0.7262361298331376	NA	0.5742119905849585	0.5780897513774778	0.5837185011103744	0.5856085378344268	0.6060399754532337	0.5743804868567339	0.6543632759896982	0.701068232551989	NA	0.1626274089022848	0.38406212206612356	0.2798107542355575	0.6573288924699613	0.7110021308478719	NA	0.563431139052091	0.5776549135168421
0.3025558507381653	0.32529488002269924	0.38020008070482586	0.5128334302585076	0.4463067368590659	0.444922818689606	0.4449857559303738	0.44904971660540255	0.39963262952022466	0.4345906643578135	0.4118825200380945	0.4715863217939988	0.4780101267944344	0.5047942304244396	0.21493462487816506	NA	0.2470057482591084	0.3758254570340656	0.4990867666947502	0.5070005120159707	0.4217182298948103	NA	0.4570467288640187	NA	0.4541168323582332	0.42393056352164454	NA	NA	0.15144767991405828	0.3347717936499192	0.5219640716438061	0.5425876036620382	NA	0.4307477084155409	0.4403346608244547	0.4519377938996611	0.45337554967928334	0.4592086981844247	0.4438094927950319	0.49073906291600067	0.5289140210257895	NA	0.09859736172186534	0.3270713108994051	0.16901747090021665	0.5045521373173371	0.5415214096213337	NA	0.4356460769422583	0.4487421066641301
NA	NA	NA	NA	NA	NA	NA	NA	NA	NA	NA	NA	NA	NA	NA	NA	NA	NA	NA	NA	NA	NA	NA	NA	NA	NA	NA	NA	NA	NA	NA	NA	NA	NA	NA	NA	NA	NA	NA	NA	NA	NA	NA	NA	NA	NA	NA	NA	NA	NA
NA	NA	NA	NA	NA	NA	NA	NA	NA	NA	NA	NA	NA	NA	NA	NA	NA	NA	NA	NA	NA	NA	NA	NA	NA	NA	NA	NA	NA	NA	NA	NA	NA	NA	NA	NA	NA	NA	NA	NA	NA	NA	NA	NA	NA	NA	NA	NA	NA	NA
0.11942095365017978	0.13786100334084536	0.09641725807165034	0.07780879521744483	0.06851495469153251	0.03295704175351856	0.036253679273868654	0.0418120428645218	0.03647252869514936	0.03700369264589332	0.04606103107983345	0.06911895247006462	0.06823631059902097	0.09309884038899899	0.11552808319905945	NA	0.08705864243917646	0.07328702163882099	0.09027630490662732	0.08024267715319895	0.010841707324943868	NA	0.027577841711631794	NA	0.021168885034203198	0.040785787586770046	NA	NA	0.09598551507445023	0.35461326907605406	0.08328318365360704	0.057057269625736866	NA	7.275661150810544e-4	0.01336150976779691	0.018197493004258644	0.01130189174152437	0.014975788483852318	0.035751046585569275	0.05119939997015744	0.056772331818856624	NA	0.06566461103909596	0.5170414684628485	0.07310988245143422	0.05442651278116787	0.05533267751557806	NA	0.009980900551196558	0.012162950811881759
0.27661024412899937	0.21953652277197308	0.13826352762535093	0.18778614893803036	0.10706970635970647	0.020067058497521734	0.020347245931197997	0.02141922196741269	0.017465199013317043	0.019902367645949288	0.01988925033746555	0.09496355921916595	0.11321095904821105	0.2719956922568895	0.47800464748624033	NA	0.23658439276883916	0.1268136276216483	0.10511861548537109	0.09192904155000263	0.005712881986778948	NA	0.008469755919740512	NA	0.008230512449949443	0.017195031433328168	NA	NA	0.7932219182368658	0.19144922270187922	0.08169514613825386	0.1781070794994993	NA	0.0020334637392011427	8.689470185042343e-4	0.0028357730833672755	-1.2972176173278288e-4	0.002241310607355514	0.008066174793850085	0.0856034529183817	0.07973997379396933	NA	0.9416242787601602	0.19384913668423906	0.6964816701114657	0.06618305955034129	0.08809408545507064	NA	-0.0023722626865113556	-7.966964236982024e-4
0.02537532317301257	0.03461897222724087	0.02969168836491161	0.25630111205814404	0.04700342161965024	0.10330166430989972	0.10465789038783391	0.10857543280293776	0.09516541053899136	0.09722280516125478	0.07535267732203359	0.04332895103378143	0.04532183686355368	0.15132428023936742	0.006053799152022736	NA	0.00641408142558666	0.047748967346164205	0.0907147603375308	0.07265811866973691	0.1790185595122641	NA	0.1383149348285238	NA	0.23995602991978543	0.1475606877497999	NA	NA	0.0016562739537686123	0.01740005987590211	0.12986608982037354	0.23965086197301594	NA	0.28915278483355383	0.20745380570266034	0.19724652127710812	0.2977778747334814	0.4564862022715592	0.2580007426797069	0.1275542273360294	0.14576926691456366	NA	0.00282571716617935	0.011795187065551804	0.0012469406233814025	0.20107755949377	0.3858434856489407	NA	0.2392740908823297	0.2377579564414203
0.023343833616335068	0.0317668707053176	0.023566857585350542	0.24022644237096602	0.03033191404498831	0.080851737394734155	0.08249197815489583	0.08669608315886697	0.07505999836087995	0.0741939625970867	0.05367653260271143	0.026431604203041796	0.028530623865839887	0.13535828603019617	0.006808370509382031	NA	0.0058047194139441705	0.02816492380352782	0.06670778869265749	0.04806629044955887	0.14966869914558856	NA	0.11093957711210867	NA	0.2082033942576802	0.11765309477521922	NA	NA	0.0025481079494176066	0.015496369657098398	0.09719706438723032	0.2072979203392956	NA	0.25426064992243996	0.17187578724493632	0.16577292006858624	0.2613404098336027	0.4209416870833535	0.22074991178797934	0.0966841816783838	0.11405531269078797	NA	0.0032336250287073737	0.010426181528148691	0.0020704193213298048	0.16103455619435472	0.34767034078521114	NA	0.20119655225079805	0.20344505878685454
0.009546021293760008	0.019530116768240666	0.03516775392833088	0.3141210854937824	0.11797979419101925	0.2445418328814174	0.2443004030012016	0.24632829534436987	0.21845824221520305	0.23433592718708943	0.19223289395720497	0.1189610722835353	0.12003902151091128	0.2122440564595925	-0.02295243368273011	NA	-0.01765472462535872	0.11581927088408465	0.18596403498621747	0.1721632765567882	0.3584737656637952	NA	0.3133893177429332	NA	0.4123178291941834	0.2991225622481116	NA	NA	-0.02305349119496092	0.0016108167298584356	0.2545123666387589	0.369846641150701	NA	0.4991271605612532	0.4143874390543684	0.3989134814582949	0.4930700133950604	0.6244112256901256	0.4287814543438879	0.25527067513506374	0.27869481598315393	NA	-0.014125140096251933	-0.0013569241193580302	-0.02417247152589496	0.34633181623500775	0.5292167005315811	NA	0.45892349612944255	0.45318254191834134
-4.569742838417795e-4	0.01708063602837037	0.04457935331442491	0.33832690790993936	0.18767957412492553	0.3723333012402739	0.3720368246108643	0.37311649222528587	0.3348648804480383	0.3630932661873849	0.3098241694217226	0.1943940034039359	0.1949057722030392	0.2586255804774895	-0.044573585675654705	NA	-0.03575701202398133	0.1898392988067899	0.28289703666602556	0.2758392434507539	0.5098398193647377	NA	0.4760328947082549	NA	0.5585511336338762	0.4481233805655465	NA	NA	-0.0410832108484537	0.002699998366066984	0.3823345169964797	0.48081471124917274	NA	0.6572943917682444	0.6080174834041878	0.5803518078278337	0.660785473378559	0.7367524307943157	0.5900075537736433	0.3747272241376237	0.4063097293332825	NA	-0.025829821661813454	0.0017820948231167533	-0.04382064541559125	0.49225537726472146	0.6334828721406249	NA	0.6627110242198516	0.6437881940320648
0.0011345493369222168	0.019182296754577586	0.04154280931110914	0.33865807251311203	0.18018083333096144	0.3521882263773409	0.3540227407703294	0.355322556618211	0.3181353238258888	0.34368542401426977	0.29099475078185194	0.18681415438065663	0.18824530764791547	0.25513146591185587	-0.04250115904042421	NA	-0.036324979561088155	0.17431181709297588	0.2683741872573462	0.26018489965235614	0.4809003412601947	NA	0.45435744225881153	NA	0.5267826702193221	0.4158281173973741	NA	NA	-0.03945506844981048	0.004967755490512059	0.35454036007600104	0.4560718140964599	NA	0.620404801412626	0.5682294462747357	0.5542258054362121	0.6212145727798861	0.6993947133860772	0.5461851538301884	0.3473417532256729	0.38130216654466176	NA	-0.02462594211707993	0.0037629137261494254	-0.0424101349732422	0.4535183689365812	0.6010763697909312	NA	0.6169093332864106	0.6154422624757412
NA	NA	NA	NA	NA	NA	NA	NA	NA	NA	NA	NA	NA	NA	NA	NA	NA	NA	NA	NA	NA	NA	NA	NA	NA	NA	NA	NA	NA	NA	NA	NA	NA	NA	NA	NA	NA	NA	NA	NA	NA	NA	NA	NA	NA	NA	NA	NA	NA	NA
NA	NA	NA	NA	NA	NA	NA	NA	NA	NA	NA	NA	NA	NA	NA	NA	NA	NA	NA	NA	NA	NA	NA	NA	NA	NA	NA	NA	NA	NA	NA	NA	NA	NA	NA	NA	NA	NA	NA	NA	NA	NA	NA	NA	NA	NA	NA	NA	NA	NA
NA	NA	NA	NA	NA	NA	NA	NA	NA	NA	NA	NA	NA	NA	NA	NA	NA	NA	NA	NA	NA	NA	NA	NA	NA	NA	NA	NA	NA	NA	NA	NA	NA	NA	NA	NA	NA	NA	NA	NA	NA	NA	NA	NA	NA	NA	NA	NA	NA	NA
NA	NA	NA	NA	NA	NA	NA	NA	NA	NA	NA	NA	NA	NA	NA	NA	NA	NA	NA	NA	NA	NA	NA	NA	NA	NA	NA	NA	NA	NA	NA	NA	NA	NA	NA	NA	NA	NA	NA	NA	NA	NA	NA	NA	NA	NA	NA	NA	NA	NA
0.1530604699017694	0.17664759206760206	0.21320137507032355	0.32286087000507313	0.3181961604690997	0.28300369004338555	0.2751611856319372	0.2770484031136462	0.2437580467892321	0.2808320528063681	0.3044823411274297	0.2977005166503582	0.2934217844765197	0.3170442098717057	0.10060148992954486	NA	0.12655248929810578	0.32515656825198236	0.3428985146319276	0.330511826120547	0.24848702071210382	NA	0.2815309360509138	NA	0.2607230895421226	0.2606240380224651	NA	NA	0.07227890844353302	0.20577122668653386	0.3549788351276903	0.3250324856186594	NA	0.2484063415827612	0.26347767374888337	0.2728948461733694	0.2705753446902408	0.25302181712973715	0.2589407033467144	0.357432280963243	0.343301026884972	NA	0.05008334977137048	0.21653839137381745	0.08524458629144767	0.34915109165465436	0.3329036936620657	NA	0.2607459044571421	0.27059469474993186
[truncated: 88 more columns]
